# Supplementary material for: On the evolutionary ecology of multidrug resistance in bacteria
Source: PLoS Pathog. 2019 May 13;15(5):e1007763. doi: 10.1371/journal.ppat.1007763 (PMC6532944; doi:10.1371/journal.ppat.1007763)
Supplement: S2 File — Obtained from [2]. (XLSX) [file ppat.1007763.s003.xlsx]

## Sheet: Ecoli.csv
Profile	N
- -	1
-------------	148
	2035
T	62
N	88
I	5
G	8
X	1
F	12
M	168
NT	9
I T	1
G T	3
G N	1
X L	49
F N	4
M T	161
M N	29
M I	1
M G	4
M R	1
M F	5
MP	373
G NT	1
X L T	20
X LN	9
XG L	1
F X L	6
M NT	34
M G T	6
M X L	41
M R T	2
M Z T	1
M ZR	1
M F T	1
M F N	1
MP T	285
MP N	22
MP G	20
MP R	4
MP F	68
A X L	1
X LNT	3
XG L T	3
F X L T	4
F XG L	1
M G NT	2
M X L T	41
M X LN	3
M XG L	6
M R NT	2
M R G T	1
M RX L	9
M Z X L	1
M F X L	8
M F R N	1
MP NT	31
MP G T	67
MP G N	1
MP X L	79
MP R T	3
MP F T	8
MP F N	9
MP F R	6
MPCF	1
M RX L -	1
F X LNT	2
M X LNT	7
M XG L T	18
M XGIL	1
M RX L T	28
M ZRX L	1
M F X L T	4
M F X LN	2
M F XG L	2
M F RX L	3
M FZ X L	1
M C RX L	2
MP G NT	2
MP X L T	85
MP X LN	4
MP XG T	1
MP XG L	32
MP R G T	4
MP RX L	3
MP F NT	6
MP F L T	1
MP F G T	1
MP F X L	35
MP F R N	1
MP FZR	22
MP- ZR T	1
M XG LNT	3
M RX LNT	4
M RXG L T	2
M ZRX L T	3
M F X LNT	2
M F XG L T	3
M F RX L T	11
M F RX LN	1
M FZ X LN	1
M FZRX L	1
M C RX L T	3
M C ZRX L	3
MP GI NT	1
MP X LNT	17
MP XG NT	1
MP XG L T	78
MP XG LN	2
MP RX L T	15
MP RX LN	1
MP RXG L	1
MP ZRX L	2
MP F LNT	1
MP F G NT	1
MP F X L T	31
MP F X LN	7
MP F X IL	1
MP F XG L	15
MP F R NT	1
MP F R L T	1
MP F RX L	5
MP FZR T	6
MP FZR N	1
MP FZR G	3
MPC ZR T	2
MPC ZR N	1
MPC ZR G	1
AMP X L T	1
MP- ZRX L	1
M ZRX LNT	1
M F XG LNT	1
M FZRX L T	3
M C ZRX L T	2
M CF RX LN	1
MP XG LNT	15
MP RXG L T	6
MP RXG LN	1
MP ZRX L T	6
MP ZRX LN	1
MP ZRXG L	3
MP F G LNT	1
MP F X LNT	11
MP F XG L T	23
MP F XG LN	1
MP F RX L T	8
MP F RX LN	3
MP F RXG L	2
MP FZ XG L	1
MP FZR NT	1
MP FZR G N	2
MP FZRX L	9
MPC ZR G T	1
MPC ZRX L	8
MPCF RX L	1
M -FZRX L T	1
MP- ZRX L T	1
M FZRX LNT	1
MP RXG LNT	3
MP ZRX LNT	2
MP ZRXG L T	5
MP ZRXG LN	4
MP F XG LNT	9
MP F RX LNT	7
MP F RXG L T	4
MP FZR G NT	1
MP FZRX L T	7
MP FZRX LN	2
MP FZRXG L	1
MPC RX LNT	1
MPC ZRX L T	8
MPC ZRX LN	1
MPC ZRXG L	5
MPCF RX L T	2
MPCF RXG L	1
MPCFZRX L	10
AMPCF XG L	1
MP- ZRX LNT	1
MP- ZRXG L T	1
MP-FZRX L T	3
MP-FZRX LN	1
MP ZRXG LNT	1
MP F RXG LNT	1
MP FZRX LNT	2
MP FZRX IL T	2
MP FZRXG L T	2
MPC RXG LNT	1
MPC ZRX LNT	3
MPC ZRXG L T	9
MPC ZRXG LN	2
MPCF RXG L T	1
MPCFZRX L T	9
MPCFZRX LN	1
MPCFZRXG L	3
MP- ZRXG LNT	1
MP-FZRX LNT	1
MP-FZRX IL T	1
MP-FZRXG L T	1
MP FZRXG LNT	3
MPC ZRXG LNT	6
MPCF RXG LNT	1
MPCFZRX LNT	6
MPCFZRX IL T	6
MPCFZRXG L T	8
MPCFZRXG LN	2
MP-FZRXG LNT	1
MPCFZRX ILNT	1
MPCFZRXG LNT	7
MPCFZRXGIL T	1
AMPCFZRX IL T	1
MPCFZRXGILNT	1

## Sheet: Kpneumo.csv
Profile	N
	42
M	228
M T	9
M N	525
M F	1
MP	10
M NT	24
M X L	2
M Z N	1
M F N	20
MP T	4
MP N	39
MP R	1
M G NT	3
M X LN	8
M R NT	1
M F X L	2
M C Z G	1
MP NT	14
MP I N	1
MP G N	1
MP Z N	1
MP ZR	1
MP F N	12
M X LNT	5
M Z X LN	1
M ZR G N	1
M F X LN	3
M F R NT	1
MP X L T	2
MP X LN	3
MP R NT	1
MP R G N	1
MP ZR N	1
MP F NT	3
MP FZ N	2
MPC ZR	1
M XG LNT	1
M ZRX LN	1
MP X LNT	2
MP XG L T	1
MP R G NT	1
MP RXG N	1
MP ZR NT	2
MP ZR G T	1
MP ZRX N	1
MP F X LN	6
MP FZR N	2
MPC ZR T	1
MPC ZR N	1
M F XG LNT	1
M FZRX LN	1
MP XG LNT	1
MP RXG LN	1
MP ZR I NT	1
MP ZR G NT	2
MP ZRX LN	4
MP F X LNT	1
MP FZ X LN	1
MPC ZRX L	1
MPCFZR N	2
AM XG LNT	1
MP- ZRX LN	1
MP- ZRXG N	1
MP ZRX LNT	7
MP ZRXG LN	2
MP F XG LNT	1
MP FZRX LN	1
MPC ZRX L T	1
MPC ZRXG N	1
MPCFZR I N	1
AMP ZRX LN	2
MP- ZRX LNT	1
MP-F RX LNT	1
MP-FZRX LN	1
M CFZRX LNT	1
MP ZRXG LNT	1
MP FZRX LNT	1
MP FZRXG LN	3
MPC RXG LNT	1
MPC ZRX LNT	6
MPCF RX ILN	1
MPCFZR G NT	1
MPCFZRX LN	1
AMP ZRX LNT	4
AMP FZRX LN	3
AMPC ZRX LN	1
MP- ZRXG LNT	2
MP FZRX ILNT	1
MP FZRXG LNT	2
MPC ZRXG LNT	1
MPCFZRX LNT	3
MPCFZRX ILN	2
AMP ZRXG LNT	2
AMP FZRX LNT	2
AMP FZRX ILN	1
AMPC ZRX LNT	3
MPCFZRX ILNT	3
MPCFZRXG LNT	3
AMPCFZRX LNT	1
MP-FZRXGILNT	1
MPCFZRXGILNT	3
AMPCFZRX ILNT	2
AMPCFZRXG LNT	1
AMP-FZRXGILNT	1
AMPCFZRXGILNT	2

## Sheet: Staph.csv
Profile	N
	157
---------	325
R	1
L	6
G	1
T	1
C	1
E	35
P	561
E L	17
E T	2
EC	6
P M	6
P L	8
P G	1
P T	26
P C	9
P E	277
PO	35
EC R	1
EC L	17
ECT	3
P T M	1
P T L	1
P TG	1
P CT	3
P E M	1
P E L	26
P E T	11
P EC	29
PO L	7
PO T	1
POE	125
EC L R	1
EC LM	1
ECT L	5
P C LM	1
P E LM	4
P E GL	1
P E T L	1
P EC M	1
P EC L	19
P EC G	1
P ECT	6
PO LM	1
PO C L	1
POE L	330
POE G	1
POE T	7
POEC	18
P EC LM	3
P ECT M	1
P ECT L	2
P ECTG	1
PO TGL	1
POE L R	14
POE LM	2
POE GL	5
POE T L	8
POEC M	1
POEC L	338
POECT	1
P ECTGL	1
PO TGLM	1
POE LMR	1
POE GLM	1
POE T LM	1
POEC L R	10
POEC LM	4
POEC GL	2
POECT L	17
POE TGLM	2
POEC LMR	1
POEC GL R	2
POEC GLM	1
POECT LM	2
POECTGL	2
POECTGL R	1
POECTGLM	6
POECTGLMR	1

## Sheet: Pseudo.csv
Profile	N
	45
---------	377
M	2
G	4
L	19
R	2
A	92
I	27
P	6
G M	7
L M	1
RL	47
A T	1
A G	3
A L	21
AR	1
I M	1
I G	2
I L	5
I R	1
IA	7
P A	18
P I	2
PC	1
GTM	2
LG M	1
RL M	1
RLG	7
A G M	1
A GT	2
ARL	29
I G M	2
I R G	1
I RL	16
IA M	1
IA L	3
P G M	1
P RL	3
P A L	5
P I L	2
P IA	2
PC A	9
RLG M	8
RLGT	1
A LG M	1
ARL M	1
ARLG	3
I GTM	1
I RL T	3
IA L M	1
IARL	8
C R GT	1
C A LG	1
C ARL	2
P RLG	1
P ARL	10
P I RL	4
P IA L	3
PC A L	1
PCIA	4
RLGTM	2
ARLG M	2
I RLG M	1
I RLGT	13
IA GTM	1
IARLG	1
CIA G M	1
P RLGT	1
P ARLG	2
P I R GT	1
P IARL	10
PC A G M	1
PC ARL	9
PCIA G	1
PCIA L	3
ARLGTM	2
I RLGTM	4
IA LGTM	1
IARLG M	3
IARLGT	10
CI RLGT	1
CIAR G M	1
P ARLGT	1
P I RLGT	5
P IA GTM	1
PCIA G M	1
PCIAR T	1
PCIARL	18
IARLGTM	3
C ARLGTM	2
CI RLGTM	1
P I RLGTM	1
P IARLGT	12
PC ARLG M	1
PCIA GTM	2
PCIA LG M	1
PCIARL M	1
PCIARLG	4
P IARLGTM	2
PC ARLGTM	2
PCIA LGTM	1
PCIARLG M	8
PCIARLGT	9
PCIARLGTM	9
