# Supplementary material for: On the evolutionary ecology of multidrug resistance in bacteria
Source: PLoS Pathog. 2019 May 13;15(5):e1007763. doi: 10.1371/journal.ppat.1007763 (PMC6532944; doi:10.1371/journal.ppat.1007763)
Supplement: S3 File — (NB) [file ppat.1007763.s004.nb]

(* Content-type: application/vnd.wolfram.mathematica *)

(*** Wolfram Notebook File ***)
(* http://www.wolfram.com/nb *)

(* CreatedBy='Mathematica 11.2' *)

(*CacheID: 234*)
(* Internal cache information:
NotebookFileLineBreakTest
NotebookFileLineBreakTest
NotebookDataPosition[       158,          7]
NotebookDataLength[    250953,       5923]
NotebookOptionsPosition[    244600,       5819]
NotebookOutlinePosition[    244962,       5835]
CellTagsIndexPosition[    244919,       5832]
WindowFrame->Normal*)

(* Beginning of Notebook Content *)
Notebook[{

Cell[CellGroupData[{
Cell["Mixing between strata (Figure 3)", "Section",
 CellChangeTimes->{{3.753795069657433*^9, 3.7537950762739687`*^9}, {
  3.7537951625424833`*^9, 3.753795165169341*^9}, {3.7603609195587378`*^9, 
  3.760360922616228*^9}, {3.760360953296186*^9, 
  3.760360953752913*^9}},ExpressionUUID->"9395b44f-e326-48b3-a97f-\
b4a382f6769c"],

Cell["\<\
Testing the effect of mixing between strata (between group transmission and \
recombination at duration and resistance loci) on linkage disequilibrium \
(LD). Model with five strata (groups or strains) differing in duration of \
carriage. See Methods section of manuscript. [Note that LD is only defined \
when there is co-existence at both loci]\
\>", "Text",
 CellChangeTimes->{{3.753795102339734*^9, 3.75379510737741*^9}, {
  3.753795157285524*^9, 3.753795205303368*^9}, {3.7537952442326097`*^9, 
  3.7537952526180983`*^9}, {3.753795341408628*^9, 3.753795369762311*^9}, {
  3.753795409878104*^9, 3.753795433490458*^9}, {3.753795485759647*^9, 
  3.753795491319672*^9}, {3.7537957031494637`*^9, 3.7537957212882853`*^9}, {
  3.753795939721383*^9, 3.753796016916563*^9}, {3.7537982137426367`*^9, 
  3.753798218067587*^9}},ExpressionUUID->"8e50134b-0099-4985-9794-\
40b07dfc033b"],

Cell[CellGroupData[{

Cell["Intergroup transmission", "Subsubsection",
 CellChangeTimes->{{3.744544991450776*^9, 3.744544994630562*^9}, {
  3.7537970733480597`*^9, 
  3.7537970770560207`*^9}},ExpressionUUID->"e8a98d79-5530-4158-ac95-\
82277012f1d6"],

Cell["\<\
Function returning LD for rate mixing rate of intergroup transmission. \
Returns: {mean LD, mean resistance to three antibiotics}.\
\>", "Text",
 CellChangeTimes->{{3.753795335224872*^9, 3.7537953356276083`*^9}, {
  3.753795391303961*^9, 3.7537954085722923`*^9}, {3.753795508504794*^9, 
  3.753795524077095*^9}, {3.753795625875799*^9, 3.753795629637244*^9}, {
  3.753795850848864*^9, 3.753795878672204*^9}, {3.7537964335315113`*^9, 
  3.75379646741304*^9}, {3.760360717995837*^9, 
  3.760360719399105*^9}},ExpressionUUID->"189a6423-92f7-44ca-a04f-\
395332303ef4"],

Cell[BoxData[
 RowBox[{
  RowBox[{"FullCalc", "[", "mixingrate_", "]"}], " ", ":=", "  ", 
  RowBox[{"Module", "[", 
   RowBox[{
    RowBox[{"{", 
     RowBox[{"nn", " ", "=", " ", "mixingrate"}], "}"}], ",", 
    "\[IndentingNewLine]", 
    RowBox[{
     RowBox[{"Strains", " ", "=", " ", 
      RowBox[{"Flatten", "[", 
       RowBox[{
        RowBox[{"Table", "[", 
         RowBox[{
          RowBox[{"{", 
           RowBox[{"i", ",", "j", ",", "k"}], "}"}], ",", 
          RowBox[{"{", 
           RowBox[{"i", ",", "0", ",", "1"}], "}"}], ",", 
          RowBox[{"{", 
           RowBox[{"j", ",", "0", ",", "1"}], "}"}], ",", 
          RowBox[{"{", 
           RowBox[{"k", ",", "0", ",", "1"}], "}"}]}], "]"}], ",", 
        RowBox[{"{", 
         RowBox[{"1", ",", "2", ",", "3"}], "}"}]}], "]"}]}], ";", 
     "\[IndentingNewLine]", 
     RowBox[{"Vars", " ", "=", " ", 
      RowBox[{
       RowBox[{"Table", "[", 
        RowBox[{
         RowBox[{
          SubscriptBox["x", 
           RowBox[{"{", 
            RowBox[{"i", ",", "j"}], "}"}]], "[", "t", "]"}], ",", 
         RowBox[{"{", 
          RowBox[{"i", ",", "1", ",", "8"}], "}"}], ",", 
         RowBox[{"{", 
          RowBox[{"j", ",", "1", ",", "5"}], "}"}]}], "]"}], "//", 
       "Flatten"}]}], ";", "\[IndentingNewLine]", 
     RowBox[{"Init", " ", "=", "  ", 
      RowBox[{
       RowBox[{"Table", "[", 
        RowBox[{
         RowBox[{
          RowBox[{
           SubscriptBox["x", 
            RowBox[{"{", 
             RowBox[{"i", ",", "j"}], "}"}]], "[", "0", "]"}], "\[Equal]", 
          RowBox[{"1", "/", 
           RowBox[{"(", "8", ")"}]}]}], ",", 
         RowBox[{"{", 
          RowBox[{"i", ",", "1", ",", "8"}], "}"}], ",", 
         RowBox[{"{", 
          RowBox[{"j", ",", "1", ",", "5"}], "}"}]}], "]"}], "//", 
       "Flatten"}]}], ";", "\[IndentingNewLine]", 
     RowBox[{"Constrains", " ", "=", " ", 
      RowBox[{"Table", "[", 
       RowBox[{
        RowBox[{
         RowBox[{
          RowBox[{"(", 
           RowBox[{
            RowBox[{"Table", "[", 
             RowBox[{
              RowBox[{
               SubscriptBox["x", 
                RowBox[{"{", 
                 RowBox[{"i", ",", "j"}], "}"}]], "[", "t", "]"}], ",", 
              RowBox[{"{", 
               RowBox[{"i", ",", "1", ",", "8"}], "}"}]}], "]"}], "//", 
            "Total"}], ")"}], "+", 
          RowBox[{
           SubscriptBox["z", "j"], "[", "t", "]"}]}], "\[Equal]", "1"}], ",", 
        
        RowBox[{"{", 
         RowBox[{"j", ",", "1", ",", "5"}], "}"}]}], "]"}]}], ";", 
     "\[IndentingNewLine]", 
     RowBox[{"trs", " ", "=", " ", 
      RowBox[{"{", 
       RowBox[{"0.2", ",", "0.35", ",", "0.45"}], "}"}]}], ";", 
     "\[IndentingNewLine]", 
     RowBox[{"Vars2", " ", "=", " ", 
      RowBox[{"Flatten", "[", 
       RowBox[{"{", 
        RowBox[{"Vars", ",", 
         RowBox[{
          SubscriptBox["z", "1"], "[", "t", "]"}], ",", 
         RowBox[{
          SubscriptBox["z", "2"], "[", "t", "]"}], ",", 
         RowBox[{
          SubscriptBox["z", "3"], "[", "t", "]"}], ",", 
         RowBox[{
          SubscriptBox["z", "4"], "[", "t", "]"}], ",", 
         RowBox[{
          SubscriptBox["z", "5"], "[", "t", "]"}]}], "}"}], "]"}]}], ";", 
     "\[IndentingNewLine]", 
     RowBox[{"Table", "[", 
      RowBox[{
       RowBox[{
        SubscriptBox["U", "j"], "=", " ", 
        RowBox[{"1", "-", 
         RowBox[{"Total", "[", 
          RowBox[{"Total", "[", 
           RowBox[{"Table", "[", 
            RowBox[{
             RowBox[{
              SubscriptBox["x", 
               RowBox[{"{", 
                RowBox[{"i", ",", "j"}], "}"}]], "[", "t", "]"}], ",", 
             RowBox[{"{", 
              RowBox[{"i", ",", "1", ",", "8"}], "}"}]}], "]"}], "]"}], 
          "]"}]}]}], ",", 
       RowBox[{"{", 
        RowBox[{"j", ",", "1", ",", "5"}], "}"}]}], "]"}], ";", 
     "\[IndentingNewLine]", 
     RowBox[{
      RowBox[{"Table", "[", 
       RowBox[{
        RowBox[{
         SubscriptBox["u", "j"], " ", "=", " ", 
         RowBox[{"1.4", "-", 
          RowBox[{"(", 
           RowBox[{"2", "*", 
            RowBox[{"j", "/", "10"}]}], ")"}]}]}], ",", 
        RowBox[{"{", 
         RowBox[{"j", ",", "1", ",", "5"}], "}"}]}], "]"}], "//", "N"}], ";", 
     "\[IndentingNewLine]", 
     RowBox[{"Trans", " ", "=", " ", 
      RowBox[{"Table", "[", 
       RowBox[{
        RowBox[{
         RowBox[{"Table", "[", 
          RowBox[{
           RowBox[{"If", "[", 
            RowBox[{
             RowBox[{"j", "\[Equal]", "k"}], ",", 
             RowBox[{
              RowBox[{"(", 
               RowBox[{"1", "-", 
                RowBox[{"(", "nn", ")"}]}], ")"}], "*", 
              RowBox[{
               SubscriptBox["x", 
                RowBox[{"{", 
                 RowBox[{"i", ",", "k"}], "}"}]], "[", "t", "]"}], "*", "B", 
              "*", " ", 
              RowBox[{"c", "^", 
               RowBox[{"Total", "[", 
                RowBox[{"Strains", "[", 
                 RowBox[{"[", "i", "]"}], "]"}], "]"}]}]}], " ", ",", 
             RowBox[{
              RowBox[{"nn", "/", "4"}], "*", 
              RowBox[{
               SubscriptBox["x", 
                RowBox[{"{", 
                 RowBox[{"i", ",", "k"}], "}"}]], "[", "t", "]"}], "*", "B", 
              "*", " ", 
              RowBox[{"c", "^", 
               RowBox[{"Total", "[", 
                RowBox[{"Strains", "[", 
                 RowBox[{"[", "i", "]"}], "]"}], "]"}]}]}]}], " ", "]"}], ",", 
           RowBox[{"{", 
            RowBox[{"k", ",", "1", ",", "5"}], "}"}]}], "]"}], "//", 
         "Total"}], ",", 
        RowBox[{"{", 
         RowBox[{"i", ",", "1", ",", "8"}], "}"}], ",", 
        RowBox[{"{", 
         RowBox[{"j", ",", "1", ",", "5"}], "}"}]}], "]"}]}], ";", 
     "\[IndentingNewLine]", 
     RowBox[{"res", "=", " ", 
      RowBox[{"Table", "[", 
       RowBox[{
        RowBox[{
         RowBox[{"(", 
          RowBox[{"Vars", "/.", 
           RowBox[{"NDSolve", "[", 
            RowBox[{
             RowBox[{
              RowBox[{"{", 
               RowBox[{
                RowBox[{"Table", "[", 
                 RowBox[{
                  RowBox[{
                   RowBox[{"(", 
                    RowBox[{
                    RowBox[{
                    SuperscriptBox[
                    SubscriptBox["x", 
                    RowBox[{"{", 
                    RowBox[{"i", ",", "j"}], "}"}]], "\[Prime]",
                    MultilineFunction->None], "[", "t", "]"}], " ", "==", 
                    RowBox[{
                    RowBox[{"(", " ", 
                    RowBox[{
                    SubscriptBox["U", "j"], "*", 
                    RowBox[{"Trans", "[", 
                    RowBox[{"[", 
                    RowBox[{"i", ",", "j"}], "]"}], "]"}]}], ")"}], " ", "-", 
                    " ", 
                    RowBox[{
                    RowBox[{
                    SubscriptBox["x", 
                    RowBox[{"{", 
                    RowBox[{"i", ",", "j"}], "}"}]], "[", "t", "]"}], "*", 
                    RowBox[{"(", 
                    RowBox[{
                    SubscriptBox["u", "j"], "+", 
                    RowBox[{"Total", "[", 
                    RowBox[{"cc", "*", "trs", "*", 
                    RowBox[{"(", 
                    RowBox[{"1", "-", 
                    RowBox[{"Strains", "[", 
                    RowBox[{"[", "i", "]"}], "]"}]}], ")"}]}], "]"}]}], 
                    ")"}]}]}]}], ")"}], "/.", 
                   RowBox[{"{", 
                    RowBox[{
                    RowBox[{"c", "\[Rule]", "0.95"}], ",", 
                    RowBox[{"B", "\[Rule]", "2"}]}], "}"}]}], ",", 
                  RowBox[{"{", 
                   RowBox[{"i", ",", "1", ",", "8"}], "}"}], ",", 
                  RowBox[{"{", 
                   RowBox[{"j", ",", "1", ",", "5"}], "}"}]}], "]"}], ",", 
                "Constrains", ",", "Init"}], "}"}], "//", "Flatten"}], ",", 
             "Vars2", ",", 
             RowBox[{"{", 
              RowBox[{"t", ",", "0", ",", "100000"}], "}"}]}], "]"}]}], ")"}],
          "/.", 
         RowBox[{"{", 
          RowBox[{"t", "\[Rule]", "100000"}], "}"}]}], ",", 
        RowBox[{"{", 
         RowBox[{"cc", ",", 
          RowBox[{"{", "0.12", "}"}]}], "}"}]}], "]"}]}], ";", 
     "\[IndentingNewLine]", 
     RowBox[{"TP", " ", "=", " ", 
      RowBox[{"Table", "[", 
       RowBox[{
        RowBox[{
         RowBox[{"Transpose", "@", 
          RowBox[{"(", 
           RowBox[{"res", "[", 
            RowBox[{"[", 
             RowBox[{"All", ",", "1", ",", 
              RowBox[{
               RowBox[{"Position", "[", 
                RowBox[{
                 RowBox[{
                  RowBox[{"Table", "[", 
                   RowBox[{
                    RowBox[{"j", "\[Equal]", "x"}], ",", 
                    RowBox[{"{", 
                    RowBox[{"i", ",", "1", ",", "8"}], "}"}], ",", 
                    RowBox[{"{", 
                    RowBox[{"j", ",", "1", ",", "5"}], "}"}]}], "]"}], "//", 
                  "Flatten"}], ",", "True"}], "]"}], "//", "Flatten"}]}], 
             "]"}], "]"}], ")"}]}], "//", "Flatten"}], ",", 
        RowBox[{"{", 
         RowBox[{"x", ",", "1", ",", "5"}], "}"}]}], "]"}]}], ";", 
     RowBox[{"F1", " ", "=", " ", 
      RowBox[{
       RowBox[{"Total", "[", 
        RowBox[{"Total", "[", 
         RowBox[{"TP", "[", 
          RowBox[{"[", 
           RowBox[{"All", ",", 
            RowBox[{"{", 
             RowBox[{"5", ",", "6", ",", "7", ",", "8"}], "}"}]}], "]"}], 
          "]"}], "]"}], "]"}], "/", 
       RowBox[{"Total", "[", 
        RowBox[{"Total", "[", "TP", "]"}], "]"}]}]}], ";", 
     "\[IndentingNewLine]", 
     RowBox[{"F2", " ", "=", " ", 
      RowBox[{
       RowBox[{"Total", "[", 
        RowBox[{"Total", "[", 
         RowBox[{"TP", "[", 
          RowBox[{"[", 
           RowBox[{"All", ",", 
            RowBox[{"{", 
             RowBox[{"3", ",", "4", ",", "7", ",", "8"}], "}"}]}], "]"}], 
          "]"}], "]"}], "]"}], "/", 
       RowBox[{"Total", "[", 
        RowBox[{"Total", "[", "TP", "]"}], "]"}]}]}], ";", 
     "\[IndentingNewLine]", 
     RowBox[{"F3", " ", "=", " ", 
      RowBox[{
       RowBox[{"Total", "[", 
        RowBox[{"Total", "[", 
         RowBox[{"TP", "[", 
          RowBox[{"[", 
           RowBox[{"All", ",", 
            RowBox[{"{", 
             RowBox[{"2", ",", "4", ",", "6", ",", "8"}], "}"}]}], "]"}], 
          "]"}], "]"}], "]"}], "/", 
       RowBox[{"Total", "[", 
        RowBox[{"Total", "[", "TP", "]"}], "]"}]}]}], ";", 
     "\[IndentingNewLine]", 
     RowBox[{"T12", " ", "=", " ", 
      RowBox[{
       RowBox[{"Total", "[", 
        RowBox[{"Total", "[", 
         RowBox[{"TP", "[", 
          RowBox[{"[", 
           RowBox[{"All", ",", 
            RowBox[{"{", 
             RowBox[{"7", ",", "8"}], "}"}]}], "]"}], "]"}], "]"}], "]"}], 
       "/", 
       RowBox[{"Total", "[", 
        RowBox[{"Total", "[", "TP", "]"}], "]"}]}]}], ";", 
     "\[IndentingNewLine]", 
     RowBox[{"T13", " ", "=", " ", 
      RowBox[{
       RowBox[{"Total", "[", 
        RowBox[{"Total", "[", 
         RowBox[{"TP", "[", 
          RowBox[{"[", 
           RowBox[{"All", ",", 
            RowBox[{"{", 
             RowBox[{"6", ",", "8"}], "}"}]}], "]"}], "]"}], "]"}], "]"}], 
       "/", 
       RowBox[{"Total", "[", 
        RowBox[{"Total", "[", "TP", "]"}], "]"}]}]}], ";", 
     "\[IndentingNewLine]", 
     RowBox[{"T23", " ", "=", " ", 
      RowBox[{
       RowBox[{"Total", "[", 
        RowBox[{"Total", "[", 
         RowBox[{"TP", "[", 
          RowBox[{"[", 
           RowBox[{"All", ",", 
            RowBox[{"{", 
             RowBox[{"4", ",", "8"}], "}"}]}], "]"}], "]"}], "]"}], "]"}], 
       "/", 
       RowBox[{"Total", "[", 
        RowBox[{"Total", "[", "TP", "]"}], "]"}]}]}], ";", 
     "\[IndentingNewLine]", 
     RowBox[{"LD12", " ", "=", " ", 
      RowBox[{
       RowBox[{"(", 
        RowBox[{"T12", " ", "-", " ", 
         RowBox[{"F1", "*", "F2"}]}], ")"}], "/", 
       RowBox[{"Min", "[", 
        RowBox[{"{", " ", 
         RowBox[{
          RowBox[{
           RowBox[{"(", 
            RowBox[{"1", "-", "F1"}], ")"}], "*", "F2"}], ",", 
          RowBox[{
           RowBox[{"(", 
            RowBox[{"1", "-", "F2"}], ")"}], "*", "F1"}]}], "}"}], "]"}]}]}], 
     ";", "\[IndentingNewLine]", 
     RowBox[{"LD13", " ", "=", " ", 
      RowBox[{
       RowBox[{"(", 
        RowBox[{"T13", " ", "-", " ", 
         RowBox[{"F1", "*", "F3"}]}], ")"}], "/", 
       RowBox[{"Min", "[", 
        RowBox[{"{", " ", 
         RowBox[{
          RowBox[{
           RowBox[{"(", 
            RowBox[{"1", "-", "F1"}], ")"}], "*", "F3"}], ",", 
          RowBox[{
           RowBox[{"(", 
            RowBox[{"1", "-", "F3"}], ")"}], "*", "F1"}]}], "}"}], "]"}]}]}], 
     ";", "\[IndentingNewLine]", 
     RowBox[{"LD23", " ", "=", " ", 
      RowBox[{
       RowBox[{"(", 
        RowBox[{"T23", " ", "-", " ", 
         RowBox[{"F3", "*", "F2"}]}], ")"}], "/", 
       RowBox[{"Min", "[", 
        RowBox[{"{", " ", 
         RowBox[{
          RowBox[{
           RowBox[{"(", 
            RowBox[{"1", "-", "F3"}], ")"}], "*", "F2"}], ",", 
          RowBox[{
           RowBox[{"(", 
            RowBox[{"1", "-", "F2"}], ")"}], "*", "F3"}]}], "}"}], "]"}]}]}], 
     ";", "\[IndentingNewLine]", 
     RowBox[{"MLD4", " ", "=", " ", 
      RowBox[{
       RowBox[{"(", 
        RowBox[{"LD12", "+", "LD13", "+", "LD23"}], ")"}], "/", "3"}]}], ";", 
     "\[IndentingNewLine]", 
     RowBox[{"RF4", " ", "=", " ", 
      RowBox[{"{", 
       RowBox[{"F1", ",", "F2", ",", "F3"}], "}"}]}], ";", 
     "\[IndentingNewLine]", 
     RowBox[{"ToReturn", " ", "=", " ", 
      RowBox[{"{", 
       RowBox[{"MLD4", ",", "RF4"}], "}"}]}]}]}], "]"}]}]], "Input",
 CellChangeTimes->{{3.743412437636746*^9, 3.743412558643914*^9}, {
  3.7434127781926727`*^9, 3.74341282475216*^9}, {3.743412896740974*^9, 
  3.743412901011237*^9}, {3.743412959331484*^9, 3.743413029579051*^9}, {
  3.743413067728078*^9, 3.743413098523333*^9}, {3.7434131531832848`*^9, 
  3.743413155426723*^9}, {3.7449783484527483`*^9, 3.744978357084299*^9}, {
  3.753795865025536*^9, 3.753795870041574*^9}, {3.7603607396815233`*^9, 
  3.760360754284534*^9}},ExpressionUUID->"fd1bfeb3-e05a-4fc3-b23c-\
2b808a5e42d5"],

Cell[BoxData[
 RowBox[{
  RowBox[{"Result", " ", "=", " ", 
   RowBox[{"Table", "[", 
    RowBox[{
     RowBox[{"FullCalc", "[", "x", "]"}], ",", 
     RowBox[{"{", 
      RowBox[{"x", ",", 
       RowBox[{"Range", "[", 
        RowBox[{"0", ",", "0.01", ",", "0.0005"}], "]"}]}], "}"}]}], "]"}]}], 
  ";"}]], "Input",
 CellChangeTimes->{{3.743412508438135*^9, 3.743412589708087*^9}, {
   3.743412625327641*^9, 3.743412638465876*^9}, 3.7434128472590237`*^9, {
   3.7434137868096113`*^9, 3.743413787188252*^9}, {3.744978431603238*^9, 
   3.744978438930525*^9}, {3.7537964847948914`*^9, 
   3.7537964884520483`*^9}},ExpressionUUID->"fdc819c1-3884-429d-8def-\
afd4371bc200"],

Cell[BoxData[
 RowBox[{
  RowBox[{"LD", " ", "=", " ", 
   RowBox[{
    RowBox[{"(", 
     RowBox[{"Transpose", "@", "Result"}], ")"}], "[", 
    RowBox[{"[", "1", "]"}], "]"}]}], ";"}]], "Input",
 CellChangeTimes->{{3.743848398117406*^9, 3.743848398859576*^9}, {
   3.743848637880512*^9, 3.743848639656662*^9}, {3.744978379212339*^9, 
   3.744978417434544*^9}, {3.753796496745385*^9, 3.753796497479588*^9}, 
   3.753797439778013*^9},ExpressionUUID->"1ffda255-4bd0-4a06-9f6d-\
414c8f288a3f"],

Cell[CellGroupData[{

Cell[BoxData[""], "Input",
 CellChangeTimes->{{3.760360791519253*^9, 
  3.760360804830521*^9}},ExpressionUUID->"6d2af506-fdf0-43a8-a1be-\
cea4bfc0f711"],

Cell[BoxData[
 RowBox[{"{", 
  RowBox[{
  "1.`", ",", "1.`", ",", "1.`", ",", "1.`", ",", "1.`", ",", "1.`", ",", 
   "1.`", ",", "0.9999999999999998`", ",", "1.`", ",", "0.9999999999999998`", 
   ",", "0.9999999999999998`", ",", "1.`", ",", "1.0000000000069091`", ",", 
   "1.000000000001995`", ",", "0.9999999999999998`", ",", 
   "1.000000000000003`", ",", "1.`", ",", "1.0000000000014213`", ",", 
   "1.0000000000000364`", ",", "1.0000000000000002`", ",", 
   "1.0000000000007203`"}], "}"}]], "Output",
 CellChangeTimes->{
  3.760360792207776*^9},ExpressionUUID->"2e4a22a1-e6a9-4882-9518-\
ed4a294adc90"]
}, Open  ]],

Cell[CellGroupData[{

Cell[BoxData[{
 RowBox[{
  RowBox[{"ListLinePlot", "[", 
   RowBox[{
    RowBox[{"Transpose", "@", 
     RowBox[{
      RowBox[{"(", 
       RowBox[{"Transpose", "@", "Result"}], ")"}], "[", 
      RowBox[{"[", "2", "]"}], "]"}]}], ",", 
    RowBox[{"DataRange", "\[Rule]", 
     RowBox[{"{", 
      RowBox[{"0", ",", "0.01"}], "}"}]}], ",", 
    RowBox[{"PlotLegends", "\[Rule]", " ", 
     RowBox[{"LineLegend", "[", 
      RowBox[{
       RowBox[{"{", 
        RowBox[{"\"\<A\>\"", ",", "\"\<B\>\"", ",", "\"\<C\>\""}], "}"}], ",", 
       RowBox[{"LegendLabel", "\[Rule]", "\"\<Antibiotic\>\""}]}], "]"}]}], 
    ",", 
    RowBox[{"Frame", "\[Rule]", "True"}], ",", 
    RowBox[{"PlotRange", "\[Rule]", 
     RowBox[{"{", 
      RowBox[{"Automatic", ",", 
       RowBox[{"{", 
        RowBox[{"0", ",", "1.02"}], "}"}]}], "}"}]}], ",", 
    RowBox[{"FrameLabel", "\[Rule]", 
     RowBox[{"{", 
      RowBox[{
      "\"\<Intergroup Transmission\>\"", ",", 
       "\"\<Resistance Frequency\>\""}], "}"}]}], ",", 
    RowBox[{"PlotStyle", "\[Rule]", 
     RowBox[{"{", "Thick", "}"}]}], ",", 
    RowBox[{"BaseStyle", "\[Rule]", 
     RowBox[{"FontSize", "\[Rule]", "16"}]}]}], "]"}], 
  "\[IndentingNewLine]"}], "\[IndentingNewLine]", 
 RowBox[{
  RowBox[{"(*", 
   RowBox[{"Export", "[", 
    RowBox[{"\"\<F1.pdf\>\"", ",", "%"}], "]"}], "*)"}]}]}], "Input",
 CellChangeTimes->{{3.7434126667809143`*^9, 3.7434127384650707`*^9}, {
  3.743413719668014*^9, 3.74341372474856*^9}, {3.7438479481471233`*^9, 
  3.743848052813547*^9}, {3.743848145647154*^9, 3.7438482459980507`*^9}, {
  3.743848309256249*^9, 3.74384835786467*^9}, {3.7438485434455423`*^9, 
  3.743848556996039*^9}, {3.744462490860787*^9, 3.7444624972127657`*^9}, {
  3.744521905456184*^9, 3.7445219105004873`*^9}, {3.744522000929574*^9, 
  3.744522019193603*^9}, {3.744522990638596*^9, 3.744523005935717*^9}, {
  3.744978484854076*^9, 3.7449784851890783`*^9}, {3.7449785562918167`*^9, 
  3.744978557500443*^9}, {3.753797442599326*^9, 3.753797445011479*^9}, {
  3.76036080103074*^9, 
  3.7603608018207283`*^9}},ExpressionUUID->"d28e263a-ac7d-49a1-b235-\
170fd65a40d4"],

Cell[BoxData[
 TemplateBox[{GraphicsBox[{{}, {{{}, {}, {
        Hue[0.67, 0.6, 0.6], 
        Directive[
         PointSize[0.016666666666666666`], 
         RGBColor[0.368417, 0.506779, 0.709798], 
         AbsoluteThickness[1.6], FontSize -> 16, 
         Thickness[Large]], 
        LineBox[CompressedData["
1:eJxTTMoPSmViYGAQBWIQDQP5TV82fb9/0f7Pyo+XfJMc7H13vdl28DmMH2D/
jKn1QuOTi/a/6rL2lEyOsH+gynOZ8SpMPsG+jfFcg96Oi/bVIuvcH1al2Duv
N5zF0QtTn2G/MqLu38ygi/aVL9UMOdbk2B+6I2T+lh2mv8D+btuXfSxrLtjb
3PfvnZ5XZJ+RbNN80fYC1LwS+6I5Xnw1U8/b7/LkYdJuL7OvCXkRFPfyHNT8
CvvpjGIO03XP2VttOVG2b36V/bGut/Mt4s9C7aux31rm+XNPzRn7HXKtrwN3
1Nk/2De/e3bLaaj9DfYFLe05XqWn7OccUdhQlNFoz/AjLsDR9yTUPU32GYwx
xn+5Ttjf/gmysNne5+JhCda1x6Dua7H3fneC54PhUXsAjvWnzA==
         "]]}, {
        Hue[0.9060679774997897, 0.6, 0.6], 
        Directive[
         PointSize[0.016666666666666666`], 
         RGBColor[0.880722, 0.611041, 0.142051], 
         AbsoluteThickness[1.6], FontSize -> 16, 
         Thickness[Large]], 
        LineBox[CompressedData["
1:eJxTTMoPSmViYGAQBWIQDQNfLd2eFU14YP9n5cdLvkkO9nM+y29jdn8I5QfY
l9765mzE8sj+V13WnpLJEfZOi14uX3v0EVQ+wV5MUUrrVOdj+2qRde4Pq1Ls
nfYtXFvj/wSqPsP+imjIdUexp/aVL9UMOdbk2OearzrBdu8pVH+B/ZVPMfsl
lj+zt7nv3zs9r8g+fqNEkHjRc6h5JfbekSsknom9sN/lycOk3V5mz2qfvfWL
5wuo+RX2Np/vfm2ve2FvteVE2b75Vfbyv88Jzt72AmpfjX3hdsYIg08v7HfI
tb4O3FFnX9wiPt/L8CXU/gZ7jZrQj2+KX9rPOaKwoSij0b5z9tybkrteQt3T
ZH+28l/kJeZX9rd/gixstp+96cVEkcBXUPe12F9fki17a+ErewBwmqhs
         "]]}, {
        Hue[0.1421359549995791, 0.6, 0.6], 
        Directive[
         PointSize[0.016666666666666666`], 
         RGBColor[0.560181, 0.691569, 0.194885], 
         AbsoluteThickness[1.6], FontSize -> 16, 
         Thickness[Large]], 
        LineBox[CompressedData["
1:eJxTTMoPSmViYGAQBWIQDQOVv00PZL14Zv9n5cdLvkkO9h26iTf7o59D+QH2
/vEiB2u3Prf/VZe1p2RyhH2a2Mm0J99h8gn2ys273HNVX9hXi6xzf1iVYi/W
FMb8zuEFVH2GvV94b8l7nxf2lS/VDDnW5NivOzArodH7BVR/gf3lwMo35nYv
7G3u+/dOzyuyj3fUOGyhBjOvxP5nzx6jN5Iv7Hd58jBpt5fZc7lU7P7iCTO/
wt6n4O7X9roX9lZbTpTtm19lL3btnODsbTD7auzX7mCMMPj0wn6HXOvrwB11
9qkt4vO9DF9C7W+wd60J/fim+KX9nCMKG4oyGu0fN8+9KbnrJdQ9Tfbmlf8i
LzG/sr/9E2Rhs/3sTS8migS+grqvxd5yVrbsrYWv7AHZ56f+
         
         "]]}}}, {}, {}, {}, {}}, {
    DisplayFunction -> Identity, PlotRangePadding -> {{
        Scaled[0.02], 
        Scaled[0.02]}, {0, 0}}, AxesOrigin -> {0, 0}, 
     PlotRange -> {{0, 0.01}, {0, 1.02}}, PlotRangeClipping -> True, 
     ImagePadding -> All, DisplayFunction -> Identity, AspectRatio -> 
     NCache[GoldenRatio^(-1), 0.6180339887498948], Axes -> {True, True}, 
     AxesLabel -> {None, None}, AxesOrigin -> {0, 0}, 
     BaseStyle -> (FontSize -> 16), DisplayFunction :> Identity, 
     Frame -> {{True, True}, {True, True}}, FrameLabel -> {{
        FormBox["\"Resistance Frequency\"", TraditionalForm], None}, {
        FormBox["\"Intergroup Transmission\"", TraditionalForm], None}}, 
     FrameTicks -> {{Automatic, Automatic}, {Automatic, Automatic}}, 
     GridLines -> {None, None}, GridLinesStyle -> Directive[
       GrayLevel[0.5, 0.4]], 
     Method -> {"CoordinatesToolOptions" -> {"DisplayFunction" -> ({
           (Identity[#]& )[
            Part[#, 1]], 
           (Identity[#]& )[
            Part[#, 2]]}& ), "CopiedValueFunction" -> ({
           (Identity[#]& )[
            Part[#, 1]], 
           (Identity[#]& )[
            Part[#, 2]]}& )}}, PlotRange -> {{0, 0.01}, {0, 1.02}}, 
     PlotRangeClipping -> True, PlotRangePadding -> {{
        Scaled[0.02], 
        Scaled[0.02]}, {0, 0}}, Ticks -> {Automatic, Automatic}}],FormBox[
    FormBox[
     TemplateBox[{"\"A\"", "\"B\"", "\"C\""}, "LineLegend", 
      DisplayFunction -> (FormBox[
        StyleBox[
         StyleBox[
          PaneBox[
           TagBox[
            GridBox[{{
               StyleBox[
               "\"Antibiotic\"", {FontFamily -> "Arial"}, Background -> 
                Automatic, StripOnInput -> False]}, {
               TagBox[
                GridBox[{{
                   TagBox[
                    GridBox[{{
                    GraphicsBox[{{
                    Directive[
                    EdgeForm[
                    Directive[
                    Opacity[0.3], 
                    GrayLevel[0]]], 
                    PointSize[0.3], 
                    RGBColor[0.368417, 0.506779, 0.709798], 
                    AbsoluteThickness[1.6], FontSize -> 16, 
                    Thickness[Large]], {
                    LineBox[{{0, 10}, {20, 10}}]}}, {
                    Directive[
                    EdgeForm[
                    Directive[
                    Opacity[0.3], 
                    GrayLevel[0]]], 
                    PointSize[0.3], 
                    RGBColor[0.368417, 0.506779, 0.709798], 
                    AbsoluteThickness[1.6], FontSize -> 16, 
                    Thickness[Large]], {}}}, AspectRatio -> Full, 
                    ImageSize -> {20, 10}, PlotRangePadding -> None, 
                    ImagePadding -> Automatic, 
                    BaselinePosition -> (Scaled[0.1] -> Baseline)], #}, {
                    GraphicsBox[{{
                    Directive[
                    EdgeForm[
                    Directive[
                    Opacity[0.3], 
                    GrayLevel[0]]], 
                    PointSize[0.3], 
                    RGBColor[0.880722, 0.611041, 0.142051], 
                    AbsoluteThickness[1.6], FontSize -> 16, 
                    Thickness[Large]], {
                    LineBox[{{0, 10}, {20, 10}}]}}, {
                    Directive[
                    EdgeForm[
                    Directive[
                    Opacity[0.3], 
                    GrayLevel[0]]], 
                    PointSize[0.3], 
                    RGBColor[0.880722, 0.611041, 0.142051], 
                    AbsoluteThickness[1.6], FontSize -> 16, 
                    Thickness[Large]], {}}}, AspectRatio -> Full, 
                    ImageSize -> {20, 10}, PlotRangePadding -> None, 
                    ImagePadding -> Automatic, 
                    BaselinePosition -> (Scaled[0.1] -> Baseline)], #2}, {
                    GraphicsBox[{{
                    Directive[
                    EdgeForm[
                    Directive[
                    Opacity[0.3], 
                    GrayLevel[0]]], 
                    PointSize[0.3], 
                    RGBColor[0.560181, 0.691569, 0.194885], 
                    AbsoluteThickness[1.6], FontSize -> 16, 
                    Thickness[Large]], {
                    LineBox[{{0, 10}, {20, 10}}]}}, {
                    Directive[
                    EdgeForm[
                    Directive[
                    Opacity[0.3], 
                    GrayLevel[0]]], 
                    PointSize[0.3], 
                    RGBColor[0.560181, 0.691569, 0.194885], 
                    AbsoluteThickness[1.6], FontSize -> 16, 
                    Thickness[Large]], {}}}, AspectRatio -> Full, 
                    ImageSize -> {20, 10}, PlotRangePadding -> None, 
                    ImagePadding -> Automatic, 
                    BaselinePosition -> (Scaled[0.1] -> Baseline)], #3}}, 
                    GridBoxAlignment -> {
                    "Columns" -> {Center, Left}, "Rows" -> {{Baseline}}}, 
                    AutoDelete -> False, 
                    GridBoxDividers -> {
                    "Columns" -> {{False}}, "Rows" -> {{False}}}, 
                    GridBoxItemSize -> {
                    "Columns" -> {{All}}, "Rows" -> {{All}}}, 
                    GridBoxSpacings -> {
                    "Columns" -> {{0.5}}, "Rows" -> {{0.8}}}], "Grid"]}}, 
                 GridBoxAlignment -> {
                  "Columns" -> {{Left}}, "Rows" -> {{Top}}}, AutoDelete -> 
                 False, GridBoxItemSize -> {
                  "Columns" -> {{Automatic}}, "Rows" -> {{Automatic}}}, 
                 GridBoxSpacings -> {"Columns" -> {{1}}, "Rows" -> {{0}}}], 
                "Grid"]}}, GridBoxAlignment -> {"Columns" -> {{Center}}}, 
             AutoDelete -> False, 
             GridBoxItemSize -> {
              "Columns" -> {{Automatic}}, "Rows" -> {{Automatic}}}, 
             GridBoxSpacings -> {
              "Columns" -> {{Automatic}}, "Rows" -> {{Automatic}}}], "Grid"], 
           Alignment -> Left, AppearanceElements -> None, 
           ImageMargins -> {{5, 5}, {5, 5}}, ImageSizeAction -> 
           "ResizeToFit"], LineIndent -> 0, StripOnInput -> False], {
         FontFamily -> "Arial"}, Background -> Automatic, StripOnInput -> 
         False], TraditionalForm]& ), 
      InterpretationFunction :> (RowBox[{"LineLegend", "[", 
         RowBox[{
           RowBox[{"{", 
             RowBox[{
               RowBox[{"Directive", "[", 
                 RowBox[{
                   RowBox[{"PointSize", "[", "0.016666666666666666`", "]"}], 
                   ",", 
                   InterpretationBox[
                    ButtonBox[
                    TooltipBox[
                    GraphicsBox[{{
                    GrayLevel[0], 
                    RectangleBox[{0, 0}]}, {
                    GrayLevel[0], 
                    RectangleBox[{1, -1}]}, {
                    RGBColor[0.368417, 0.506779, 0.709798], 
                    RectangleBox[{0, -1}, {2, 1}]}}, DefaultBaseStyle -> 
                    "ColorSwatchGraphics", AspectRatio -> 1, Frame -> True, 
                    FrameStyle -> 
                    RGBColor[
                    0.24561133333333335`, 0.3378526666666667, 
                    0.4731986666666667], FrameTicks -> None, PlotRangePadding -> 
                    None, ImageSize -> 
                    Dynamic[{
                    Automatic, 1.35 CurrentValue["FontCapHeight"]/
                    AbsoluteCurrentValue[Magnification]}]], 
                    "RGBColor[0.368417, 0.506779, 0.709798]"], Appearance -> 
                    None, BaseStyle -> {}, BaselinePosition -> Baseline, 
                    DefaultBaseStyle -> {}, ButtonFunction :> 
                    With[{Typeset`box$ = EvaluationBox[]}, 
                    If[
                    Not[
                    AbsoluteCurrentValue["Deployed"]], 
                    SelectionMove[Typeset`box$, All, Expression]; 
                    FrontEnd`Private`$ColorSelectorInitialAlpha = 1; 
                    FrontEnd`Private`$ColorSelectorInitialColor = 
                    RGBColor[0.368417, 0.506779, 0.709798]; 
                    FrontEnd`Private`$ColorSelectorUseMakeBoxes = True; 
                    MathLink`CallFrontEnd[
                    FrontEnd`AttachCell[Typeset`box$, 
                    FrontEndResource["RGBColorValueSelector"], {
                    0, {Left, Bottom}}, {Left, Top}, 
                    "ClosingActions" -> {
                    "SelectionDeparture", "ParentChanged", 
                    "EvaluatorQuit"}]]]], BaseStyle -> Inherited, Evaluator -> 
                    Automatic, Method -> "Preemptive"], 
                    RGBColor[0.368417, 0.506779, 0.709798], Editable -> False,
                     Selectable -> False], ",", 
                   RowBox[{"AbsoluteThickness", "[", "1.6`", "]"}], ",", 
                   RowBox[{"FontSize", "\[Rule]", "16"}], ",", 
                   RowBox[{"Thickness", "[", "Large", "]"}]}], "]"}], ",", 
               RowBox[{"Directive", "[", 
                 RowBox[{
                   RowBox[{"PointSize", "[", "0.016666666666666666`", "]"}], 
                   ",", 
                   InterpretationBox[
                    ButtonBox[
                    TooltipBox[
                    GraphicsBox[{{
                    GrayLevel[0], 
                    RectangleBox[{0, 0}]}, {
                    GrayLevel[0], 
                    RectangleBox[{1, -1}]}, {
                    RGBColor[0.880722, 0.611041, 0.142051], 
                    RectangleBox[{0, -1}, {2, 1}]}}, DefaultBaseStyle -> 
                    "ColorSwatchGraphics", AspectRatio -> 1, Frame -> True, 
                    FrameStyle -> 
                    RGBColor[
                    0.587148, 0.40736066666666665`, 0.09470066666666668], 
                    FrameTicks -> None, PlotRangePadding -> None, ImageSize -> 
                    Dynamic[{
                    Automatic, 1.35 CurrentValue["FontCapHeight"]/
                    AbsoluteCurrentValue[Magnification]}]], 
                    "RGBColor[0.880722, 0.611041, 0.142051]"], Appearance -> 
                    None, BaseStyle -> {}, BaselinePosition -> Baseline, 
                    DefaultBaseStyle -> {}, ButtonFunction :> 
                    With[{Typeset`box$ = EvaluationBox[]}, 
                    If[
                    Not[
                    AbsoluteCurrentValue["Deployed"]], 
                    SelectionMove[Typeset`box$, All, Expression]; 
                    FrontEnd`Private`$ColorSelectorInitialAlpha = 1; 
                    FrontEnd`Private`$ColorSelectorInitialColor = 
                    RGBColor[0.880722, 0.611041, 0.142051]; 
                    FrontEnd`Private`$ColorSelectorUseMakeBoxes = True; 
                    MathLink`CallFrontEnd[
                    FrontEnd`AttachCell[Typeset`box$, 
                    FrontEndResource["RGBColorValueSelector"], {
                    0, {Left, Bottom}}, {Left, Top}, 
                    "ClosingActions" -> {
                    "SelectionDeparture", "ParentChanged", 
                    "EvaluatorQuit"}]]]], BaseStyle -> Inherited, Evaluator -> 
                    Automatic, Method -> "Preemptive"], 
                    RGBColor[0.880722, 0.611041, 0.142051], Editable -> False,
                     Selectable -> False], ",", 
                   RowBox[{"AbsoluteThickness", "[", "1.6`", "]"}], ",", 
                   RowBox[{"FontSize", "\[Rule]", "16"}], ",", 
                   RowBox[{"Thickness", "[", "Large", "]"}]}], "]"}], ",", 
               RowBox[{"Directive", "[", 
                 RowBox[{
                   RowBox[{"PointSize", "[", "0.016666666666666666`", "]"}], 
                   ",", 
                   InterpretationBox[
                    ButtonBox[
                    TooltipBox[
                    GraphicsBox[{{
                    GrayLevel[0], 
                    RectangleBox[{0, 0}]}, {
                    GrayLevel[0], 
                    RectangleBox[{1, -1}]}, {
                    RGBColor[0.560181, 0.691569, 0.194885], 
                    RectangleBox[{0, -1}, {2, 1}]}}, DefaultBaseStyle -> 
                    "ColorSwatchGraphics", AspectRatio -> 1, Frame -> True, 
                    FrameStyle -> 
                    RGBColor[
                    0.37345400000000006`, 0.461046, 0.12992333333333334`], 
                    FrameTicks -> None, PlotRangePadding -> None, ImageSize -> 
                    Dynamic[{
                    Automatic, 1.35 CurrentValue["FontCapHeight"]/
                    AbsoluteCurrentValue[Magnification]}]], 
                    "RGBColor[0.560181, 0.691569, 0.194885]"], Appearance -> 
                    None, BaseStyle -> {}, BaselinePosition -> Baseline, 
                    DefaultBaseStyle -> {}, ButtonFunction :> 
                    With[{Typeset`box$ = EvaluationBox[]}, 
                    If[
                    Not[
                    AbsoluteCurrentValue["Deployed"]], 
                    SelectionMove[Typeset`box$, All, Expression]; 
                    FrontEnd`Private`$ColorSelectorInitialAlpha = 1; 
                    FrontEnd`Private`$ColorSelectorInitialColor = 
                    RGBColor[0.560181, 0.691569, 0.194885]; 
                    FrontEnd`Private`$ColorSelectorUseMakeBoxes = True; 
                    MathLink`CallFrontEnd[
                    FrontEnd`AttachCell[Typeset`box$, 
                    FrontEndResource["RGBColorValueSelector"], {
                    0, {Left, Bottom}}, {Left, Top}, 
                    "ClosingActions" -> {
                    "SelectionDeparture", "ParentChanged", 
                    "EvaluatorQuit"}]]]], BaseStyle -> Inherited, Evaluator -> 
                    Automatic, Method -> "Preemptive"], 
                    RGBColor[0.560181, 0.691569, 0.194885], Editable -> False,
                     Selectable -> False], ",", 
                   RowBox[{"AbsoluteThickness", "[", "1.6`", "]"}], ",", 
                   RowBox[{"FontSize", "\[Rule]", "16"}], ",", 
                   RowBox[{"Thickness", "[", "Large", "]"}]}], "]"}]}], "}"}],
            ",", 
           RowBox[{"{", 
             RowBox[{#, ",", #2, ",", #3}], "}"}], ",", 
           RowBox[{"LegendMarkers", "\[Rule]", 
             RowBox[{"{", 
               RowBox[{
                 RowBox[{"{", 
                   RowBox[{"False", ",", "Automatic"}], "}"}], ",", 
                 RowBox[{"{", 
                   RowBox[{"False", ",", "Automatic"}], "}"}], ",", 
                 RowBox[{"{", 
                   RowBox[{"False", ",", "Automatic"}], "}"}]}], "}"}]}], ",", 
           RowBox[{"Joined", "\[Rule]", 
             RowBox[{"{", 
               RowBox[{"True", ",", "True", ",", "True"}], "}"}]}], ",", 
           RowBox[{"LabelStyle", "\[Rule]", 
             RowBox[{"{", "}"}]}], ",", 
           RowBox[{"LegendLabel", "\[Rule]", "\"Antibiotic\""}], ",", 
           RowBox[{"LegendLayout", "\[Rule]", "\"Column\""}]}], "]"}]& ), 
      Editable -> True], TraditionalForm], TraditionalForm]},
  "Legended",
  DisplayFunction->(GridBox[{{
      TagBox[
       ItemBox[
        PaneBox[
         TagBox[#, "SkipImageSizeLevel"], Alignment -> {Center, Baseline}, 
         BaselinePosition -> Baseline], DefaultBaseStyle -> "Labeled"], 
       "SkipImageSizeLevel"], 
      ItemBox[#2, DefaultBaseStyle -> "LabeledLabel"]}}, 
    GridBoxAlignment -> {"Columns" -> {{Center}}, "Rows" -> {{Center}}}, 
    AutoDelete -> False, GridBoxItemSize -> Automatic, 
    BaselinePosition -> {1, 1}]& ),
  Editable->True,
  InterpretationFunction->(RowBox[{"Legended", "[", 
     RowBox[{#, ",", 
       RowBox[{"Placed", "[", 
         RowBox[{#2, ",", "After"}], "]"}]}], "]"}]& )]], "Output",
 CellChangeTimes->{
  3.760360813821143*^9},ExpressionUUID->"dd32cf69-47c6-4092-ae83-\
7284acb5b71b"]
}, Open  ]],

Cell[CellGroupData[{

Cell[BoxData[{
 RowBox[{
  RowBox[{"ListLinePlot", "[", 
   RowBox[{"LD", ",", 
    RowBox[{"DataRange", "\[Rule]", 
     RowBox[{"{", 
      RowBox[{"0", ",", "0.01"}], "}"}]}], ",", 
    RowBox[{"Frame", "\[Rule]", "True"}], ",", 
    RowBox[{"FrameLabel", "\[Rule]", 
     RowBox[{"{", 
      RowBox[{"\"\<Intergroup Transmission\>\"", ",", "\"\<Mean LD\>\""}], 
      "}"}]}], ",", 
    RowBox[{"PlotStyle", "\[Rule]", 
     RowBox[{"{", "Thick", "}"}]}], ",", 
    RowBox[{"BaseStyle", "\[Rule]", 
     RowBox[{"FontSize", "\[Rule]", "16"}]}], ",", 
    RowBox[{"PlotRange", "\[Rule]", 
     RowBox[{"{", 
      RowBox[{"Automatic", ",", 
       RowBox[{"{", 
        RowBox[{
         RowBox[{"-", "0.05"}], ",", "1.1"}], "}"}]}], "}"}]}]}], "]"}], 
  "\[IndentingNewLine]"}], "\[IndentingNewLine]", 
 RowBox[{
  RowBox[{"(*", 
   RowBox[{"Export", "[", 
    RowBox[{"\"\<F2.pdf\>\"", ",", "%"}], "]"}], "*)"}]}]}], "Input",
 CellChangeTimes->{{3.7438480781943398`*^9, 3.743848082333536*^9}, {
  3.743848429651249*^9, 3.7438484590759907`*^9}, {3.743848498202197*^9, 
  3.743848514411375*^9}, {3.743848569741972*^9, 3.743848607249123*^9}, {
  3.7438487132190733`*^9, 3.743848787958274*^9}, {3.7438489303674803`*^9, 
  3.74384893310567*^9}, {3.7445220331165247`*^9, 3.7445220428095703`*^9}, {
  3.744522298545381*^9, 3.7445223031934767`*^9}, {3.744978501401561*^9, 
  3.7449785412510033`*^9}, {3.753797461480111*^9, 
  3.75379746621989*^9}},ExpressionUUID->"6e8f3b7e-f27e-4449-9eba-\
51e0918eb04d"],

Cell[BoxData[
 GraphicsBox[{{}, {{}, {}, 
    {RGBColor[0.368417, 0.506779, 0.709798], PointSize[0.019444444444444445`],
      Thickness[Large], 
     StyleBox[LineBox[CompressedData["
1:eJxTTMoPSmViYGAQBWIQjQo+2P9Z+fGSb5KDPSo/AM7/VZe1p2RyBJp8Apxf
LbLO/WFVCpr6DDi/8qWaIceaHPt//0HgPVR/AVze5r5/7/S8Irg8xLwSOH+X
Jw+TdnsZmvkV9j2VEL7VlhNl++ZX2UsqI9tXA9e/Q671deCOOns+FPc3wM2b
c0RhQ1FGoz2jJLJ7muyXQOVv/wRZ2GzPiOLfFvs1PBA+AMwihVQ=
       "]],
      FontSize->16]}}, {}, {}, {}, {}},
  AspectRatio->NCache[GoldenRatio^(-1), 0.6180339887498948],
  Axes->{True, True},
  AxesLabel->{None, None},
  AxesOrigin->{0, 0},
  BaseStyle->(FontSize -> 16),
  DisplayFunction->Identity,
  Frame->{{True, True}, {True, True}},
  FrameLabel->{{
     FormBox["\"Mean LD\"", TraditionalForm], None}, {
     FormBox["\"Intergroup Transmission\"", TraditionalForm], None}},
  FrameTicks->{{Automatic, Automatic}, {Automatic, Automatic}},
  GridLines->{None, None},
  GridLinesStyle->Directive[
    GrayLevel[0.5, 0.4]],
  ImagePadding->All,
  Method->{"CoordinatesToolOptions" -> {"DisplayFunction" -> ({
        (Identity[#]& )[
         Part[#, 1]], 
        (Identity[#]& )[
         Part[#, 2]]}& ), "CopiedValueFunction" -> ({
        (Identity[#]& )[
         Part[#, 1]], 
        (Identity[#]& )[
         Part[#, 2]]}& )}},
  PlotRange->{{0, 0.01}, {-0.05, 1.1}},
  PlotRangeClipping->True,
  PlotRangePadding->{{
     Scaled[0.02], 
     Scaled[0.02]}, {0, 0}},
  Ticks->{Automatic, Automatic}]], "Output",
 CellChangeTimes->{{3.744978535289072*^9, 3.744978562266736*^9}, 
   3.753797468281458*^9, 
   3.7603608172180862`*^9},ExpressionUUID->"014b6365-0ad5-4b66-bce9-\
d89eef34c7ae"]
}, Open  ]]
}, Closed]],

Cell[CellGroupData[{

Cell["Recombination at duration of carriage model", "Subsubsection",
 CellChangeTimes->{{3.753797022092683*^9, 3.7537970460605297`*^9}, {
  3.7537971055273457`*^9, 
  3.7537971254737988`*^9}},ExpressionUUID->"06d89414-9e91-49b4-b575-\
caf753f567d7"],

Cell["\<\
8 resistance profiles, 5 strains with different durations. Recombination at \
the duration of carriage locus only. Different durations maintained by \
balancing selection.\
\>", "Text",
 CellChangeTimes->{{3.7438489748218193`*^9, 3.7438489904811*^9}, {
   3.743849950309461*^9, 3.743850006747459*^9}, {3.743850036897604*^9, 
   3.7438500798066387`*^9}, {3.7537971284974546`*^9, 3.7537972335006437`*^9}, 
   3.753797558138947*^9},ExpressionUUID->"c299a1f3-01af-4229-b676-\
52878e3258e0"],

Cell["Functions encoding balancing selection and recombination.", "Text",
 CellChangeTimes->{{3.753797216830079*^9, 
  3.753797230818761*^9}},ExpressionUUID->"b298d3b7-1ca1-4790-bdb2-\
09e13aff5f44"],

Cell[BoxData[
 RowBox[{
  RowBox[{"BalancingSelection", "[", 
   RowBox[{"y1_", ",", "y2_"}], "]"}], ":=", " ", 
  RowBox[{
   RowBox[{"(", 
    RowBox[{
     RowBox[{"(", 
      RowBox[{"1", "-", 
       RowBox[{"(", 
        RowBox[{
         RowBox[{
          RowBox[{"Total", "[", 
           RowBox[{"Table", "[", 
            RowBox[{
             RowBox[{
              SubscriptBox["x", 
               RowBox[{"{", 
                RowBox[{"i", ",", "j"}], "}"}]], "[", "t", "]"}], ",", 
             RowBox[{"{", 
              RowBox[{"i", ",", "1", ",", "8"}], "}"}]}], "]"}], "]"}], "/", 
          " ", 
          RowBox[{"Total", "[", 
           RowBox[{
            RowBox[{"Table", "[", 
             RowBox[{
              RowBox[{
               SubscriptBox["x", 
                RowBox[{"{", 
                 RowBox[{"ii", ",", "jj"}], "}"}]], "[", "t", "]"}], ",", 
              RowBox[{"{", 
               RowBox[{"ii", ",", "1", ",", "8"}], "}"}], ",", 
              RowBox[{"{", 
               RowBox[{"jj", ",", "1", ",", "5"}], "}"}]}], "]"}], "//", 
            "Flatten"}], "]"}]}], " ", "-", 
         RowBox[{"1", "/", 
          RowBox[{"(", "5", ")"}]}]}], ")"}]}], ")"}], "^", "kk"}], ")"}], "/.", 
   RowBox[{"{", 
    RowBox[{
     RowBox[{"j", "\[Rule]", "y1"}], ",", 
     RowBox[{"kk", "\[Rule]", "y2"}]}], "}"}]}]}]], "Input",
 CellChangeTimes->{{3.7438501083403273`*^9, 3.7438501109962378`*^9}, {
   3.7438504306258373`*^9, 3.743850433144332*^9}, {3.7438509103771973`*^9, 
   3.7438509138953333`*^9}, {3.743850963129325*^9, 3.743850965881874*^9}, {
   3.743851488876536*^9, 3.7438516134945593`*^9}, {3.7438517051253977`*^9, 
   3.743851771483128*^9}, {3.743851862077066*^9, 3.7438518652650003`*^9}, {
   3.7438519084973583`*^9, 3.743851913004959*^9}, 3.744358284347746*^9, {
   3.7443589488825703`*^9, 3.744358951243257*^9}, {3.744365401158099*^9, 
   3.7443654066802053`*^9}, {3.74436963277923*^9, 3.7443696329263573`*^9}, {
   3.744369950363529*^9, 
   3.744369953147869*^9}},ExpressionUUID->"51b80f88-bed1-496c-ab84-\
fc2881832c7e"],

Cell[BoxData[{
 RowBox[{
  RowBox[{"RecombineAwayD", "[", 
   RowBox[{"i_", ",", "j_", ",", "r_"}], "]"}], " ", ":=", 
  RowBox[{"Total", "[", 
   RowBox[{
    RowBox[{"r", "*", " ", 
     RowBox[{
      SubscriptBox["x", 
       RowBox[{"{", 
        RowBox[{"i", ",", "j"}], "}"}]], "[", "t", "]"}], "*", 
     RowBox[{"Table", "[", 
      RowBox[{
       RowBox[{
        SubscriptBox["x", 
         RowBox[{"{", 
          RowBox[{"z", ",", "y"}], "}"}]], "[", "t", "]"}], ",", 
       RowBox[{"{", 
        RowBox[{"z", ",", "1", ",", "8"}], "}"}], ",", 
       RowBox[{"{", 
        RowBox[{"y", ",", "1", ",", "5"}], "}"}]}], "]"}]}], "//", 
    "Flatten"}], "]"}]}], "\[IndentingNewLine]", 
 RowBox[{
  RowBox[{"RecombineToD", "[", 
   RowBox[{"i_", ",", "j_", ",", "r_"}], "]"}], " ", ":=", " ", 
  RowBox[{"Total", "[", 
   RowBox[{
    RowBox[{"r", "*", 
     RowBox[{"Table", "[", 
      RowBox[{
       RowBox[{
        RowBox[{
         SubscriptBox["x", 
          RowBox[{"{", 
           RowBox[{"i", ",", "y"}], "}"}]], "[", "t", "]"}], "*", 
        RowBox[{"Table", "[", 
         RowBox[{
          RowBox[{
           SubscriptBox["x", 
            RowBox[{"{", 
             RowBox[{"z", ",", "j"}], "}"}]], "[", "t", "]"}], ",", 
          RowBox[{"{", 
           RowBox[{"z", ",", "1", ",", "8"}], "}"}]}], "]"}]}], ",", 
       RowBox[{"{", 
        RowBox[{"y", ",", "1", ",", "5"}], "}"}]}], "]"}]}], "//", 
    "Flatten"}], "]"}]}], "\[IndentingNewLine]"}], "Input",
 CellChangeTimes->{
  3.743851855628689*^9, {3.744974123530013*^9, 3.7449741467535467`*^9}, {
   3.744974440968665*^9, 
   3.744974541389983*^9}},ExpressionUUID->"502d944f-e711-4333-a80b-\
d77cd0483c6c"],

Cell[BoxData[
 RowBox[{
  RowBox[{"FullCalcRecombination", "[", "recombinationrate_", "]"}], " ", ":=",
   "  ", 
  RowBox[{"Module", "[", 
   RowBox[{
    RowBox[{"{", 
     RowBox[{"nn", " ", "=", " ", "recombinationrate"}], "}"}], ",", 
    "\[IndentingNewLine]", 
    RowBox[{
     RowBox[{"Strains", " ", "=", " ", 
      RowBox[{"Flatten", "[", 
       RowBox[{
        RowBox[{"Table", "[", 
         RowBox[{
          RowBox[{"{", 
           RowBox[{"i", ",", "j", ",", "k"}], "}"}], ",", 
          RowBox[{"{", 
           RowBox[{"i", ",", "0", ",", "1"}], "}"}], ",", 
          RowBox[{"{", 
           RowBox[{"j", ",", "0", ",", "1"}], "}"}], ",", 
          RowBox[{"{", 
           RowBox[{"k", ",", "0", ",", "1"}], "}"}]}], "]"}], ",", 
        RowBox[{"{", 
         RowBox[{"1", ",", "2", ",", "3"}], "}"}]}], "]"}]}], ";", 
     "\[IndentingNewLine]", 
     RowBox[{"Vars", " ", "=", " ", 
      RowBox[{
       RowBox[{"Table", "[", 
        RowBox[{
         RowBox[{
          SubscriptBox["x", 
           RowBox[{"{", 
            RowBox[{"i", ",", "j"}], "}"}]], "[", "t", "]"}], ",", 
         RowBox[{"{", 
          RowBox[{"i", ",", "1", ",", "8"}], "}"}], ",", 
         RowBox[{"{", 
          RowBox[{"j", ",", "1", ",", "5"}], "}"}]}], "]"}], "//", 
       "Flatten"}]}], ";", "\[IndentingNewLine]", 
     RowBox[{"Init", " ", "=", "  ", 
      RowBox[{
       RowBox[{"Table", "[", 
        RowBox[{
         RowBox[{
          RowBox[{
           SubscriptBox["x", 
            RowBox[{"{", 
             RowBox[{"i", ",", "j"}], "}"}]], "[", "0", "]"}], "\[Equal]", 
          RowBox[{"1", "/", 
           RowBox[{"(", 
            RowBox[{"5", "*", "8"}], ")"}]}]}], ",", 
         RowBox[{"{", 
          RowBox[{"i", ",", "1", ",", "8"}], "}"}], ",", 
         RowBox[{"{", 
          RowBox[{"j", ",", "1", ",", "5"}], "}"}]}], "]"}], "//", 
       "Flatten"}]}], ";", "\[IndentingNewLine]", 
     RowBox[{"Constrains", " ", "=", " ", 
      RowBox[{
       RowBox[{
        RowBox[{"(", " ", 
         RowBox[{
          RowBox[{
           RowBox[{"Table", "[", 
            RowBox[{
             RowBox[{
              SubscriptBox["x", 
               RowBox[{"{", 
                RowBox[{"i", ",", "j"}], "}"}]], "[", "t", "]"}], ",", 
             RowBox[{"{", 
              RowBox[{"i", ",", "1", ",", "8"}], "}"}], ",", 
             RowBox[{"{", 
              RowBox[{"j", ",", "1", ",", "5"}], "}"}]}], "]"}], "//", 
           "Flatten"}], "//", "Total"}], ")"}], "+", 
        RowBox[{"z", "[", "t", "]"}]}], "\[Equal]", "1"}]}], ";", 
     "\[IndentingNewLine]", 
     RowBox[{"trs", " ", "=", " ", 
      RowBox[{"{", 
       RowBox[{"0.2", ",", "0.35", ",", "0.45"}], "}"}]}], ";", 
     "\[IndentingNewLine]", 
     RowBox[{"Vars2", " ", "=", " ", 
      RowBox[{"Flatten", "[", 
       RowBox[{"{", 
        RowBox[{"Vars", ",", 
         RowBox[{"z", "[", "t", "]"}]}], "}"}], "]"}]}], ";", 
     "\[IndentingNewLine]", 
     RowBox[{"(*", 
      RowBox[{
       RowBox[{"Table", "[", 
        RowBox[{
         RowBox[{
          SubscriptBox["U", "j"], "=", " ", 
          RowBox[{"1", "-", 
           RowBox[{"Total", "[", 
            RowBox[{"Total", "[", 
             RowBox[{"Table", "[", 
              RowBox[{
               RowBox[{
                SubscriptBox["x", 
                 RowBox[{"{", 
                  RowBox[{"i", ",", "j"}], "}"}]], "[", "t", "]"}], ",", 
               RowBox[{"{", 
                RowBox[{"i", ",", "1", ",", "8"}], "}"}]}], "]"}], "]"}], 
            "]"}]}]}], ",", 
         RowBox[{"{", 
          RowBox[{"j", ",", "1", ",", "5"}], "}"}]}], "]"}], ";"}], "*)"}], 
     "\[IndentingNewLine]", 
     RowBox[{
      RowBox[{"Table", "[", 
       RowBox[{
        RowBox[{
         SubscriptBox["u", "j"], " ", "=", " ", 
         RowBox[{"1.4", "-", 
          RowBox[{"(", 
           RowBox[{"2", "*", 
            RowBox[{"j", "/", "10"}]}], ")"}]}]}], ",", 
        RowBox[{"{", 
         RowBox[{"j", ",", "1", ",", "5"}], "}"}]}], "]"}], "//", "N"}], ";", 
     "\[IndentingNewLine]", 
     RowBox[{"Trans", " ", "=", " ", 
      RowBox[{"Table", "[", 
       RowBox[{
        RowBox[{
         RowBox[{"Table", "[", 
          RowBox[{
           RowBox[{"If", "[", 
            RowBox[{
             RowBox[{"j", "\[Equal]", "k"}], ",", 
             RowBox[{
              RowBox[{"(", 
               RowBox[{"1", "-", 
                RowBox[{"(", 
                 RowBox[{"4", "*", "nn"}], ")"}]}], ")"}], "*", 
              RowBox[{
               SubscriptBox["x", 
                RowBox[{"{", 
                 RowBox[{"i", ",", "k"}], "}"}]], "[", "t", "]"}], "*", "B", 
              "*", " ", 
              RowBox[{"c", "^", 
               RowBox[{"Total", "[", 
                RowBox[{"Strains", "[", 
                 RowBox[{"[", "i", "]"}], "]"}], "]"}]}], "*", " ", 
              RowBox[{"BalancingSelection", "[", 
               RowBox[{"k", ",", "5"}], "]"}]}], ",", 
             RowBox[{"nn", "*", 
              RowBox[{
               SubscriptBox["x", 
                RowBox[{"{", 
                 RowBox[{"i", ",", "k"}], "}"}]], "[", "t", "]"}], "*", "B", 
              "*", " ", 
              RowBox[{"c", "^", 
               RowBox[{"Total", "[", 
                RowBox[{"Strains", "[", 
                 RowBox[{"[", "i", "]"}], "]"}], "]"}]}], "*", " ", 
              RowBox[{"BalancingSelection", "[", 
               RowBox[{"k", ",", "5"}], "]"}]}]}], " ", "]"}], ",", 
           RowBox[{"{", 
            RowBox[{"k", ",", "1", ",", "5"}], "}"}]}], "]"}], "//", 
         "Total"}], ",", 
        RowBox[{"{", 
         RowBox[{"i", ",", "1", ",", "8"}], "}"}], ",", 
        RowBox[{"{", 
         RowBox[{"j", ",", "1", ",", "5"}], "}"}]}], "]"}]}], ";", 
     "\[IndentingNewLine]", 
     RowBox[{"res", "=", " ", 
      RowBox[{"Table", "[", 
       RowBox[{
        RowBox[{
         RowBox[{"(", 
          RowBox[{"Vars", "/.", 
           RowBox[{"NDSolve", "[", 
            RowBox[{
             RowBox[{
              RowBox[{"{", 
               RowBox[{
                RowBox[{"Table", "[", 
                 RowBox[{
                  RowBox[{
                   RowBox[{"(", 
                    RowBox[{
                    RowBox[{
                    SuperscriptBox[
                    SubscriptBox["x", 
                    RowBox[{"{", 
                    RowBox[{"i", ",", "j"}], "}"}]], "\[Prime]",
                    MultilineFunction->None], "[", "t", "]"}], " ", "==", 
                    RowBox[{
                    RowBox[{"(", " ", 
                    RowBox[{
                    RowBox[{"z", "[", "t", "]"}], "*", "B", "*", " ", 
                    RowBox[{"c", "^", 
                    RowBox[{"Total", "[", 
                    RowBox[{"Strains", "[", 
                    RowBox[{"[", "i", "]"}], "]"}], "]"}]}], "*", " ", 
                    RowBox[{"BalancingSelection", "[", 
                    RowBox[{"j", ",", "5"}], "]"}], "*", 
                    RowBox[{"(", 
                    RowBox[{
                    RowBox[{
                    SubscriptBox["x", 
                    RowBox[{"{", 
                    RowBox[{"i", ",", "j"}], "}"}]], "[", "t", "]"}], "-", 
                    RowBox[{"RecombineAwayD", "[", 
                    RowBox[{"i", ",", "j", ",", "nn"}], "]"}], "+", 
                    RowBox[{"RecombineToD", "[", 
                    RowBox[{"i", ",", "j", ",", "nn"}], "]"}]}], ")"}]}], 
                    ")"}], " ", "-", " ", 
                    RowBox[{
                    RowBox[{
                    SubscriptBox["x", 
                    RowBox[{"{", 
                    RowBox[{"i", ",", "j"}], "}"}]], "[", "t", "]"}], "*", 
                    RowBox[{"(", 
                    RowBox[{
                    SubscriptBox["u", "j"], "+", 
                    RowBox[{"Total", "[", 
                    RowBox[{"cc", "*", "trs", "*", 
                    RowBox[{"(", 
                    RowBox[{"1", "-", 
                    RowBox[{"Strains", "[", 
                    RowBox[{"[", "i", "]"}], "]"}]}], ")"}]}], "]"}]}], 
                    ")"}]}]}]}], ")"}], "/.", 
                   RowBox[{"{", 
                    RowBox[{
                    RowBox[{"c", "\[Rule]", "0.95"}], ",", 
                    RowBox[{"B", "\[Rule]", "2"}]}], "}"}]}], ",", 
                  RowBox[{"{", 
                   RowBox[{"i", ",", "1", ",", "8"}], "}"}], ",", 
                  RowBox[{"{", 
                   RowBox[{"j", ",", "1", ",", "5"}], "}"}]}], "]"}], ",", 
                "Constrains", ",", 
                RowBox[{"{", 
                 RowBox[{"Init", ",", 
                  RowBox[{
                   RowBox[{"z", "[", "0", "]"}], " ", "\[Equal]", "0"}]}], 
                 "}"}]}], "}"}], "//", "Flatten"}], ",", "Vars2", ",", 
             RowBox[{"{", 
              RowBox[{"t", ",", "0", ",", "1000000"}], "}"}]}], "]"}]}], 
          ")"}], "/.", 
         RowBox[{"{", 
          RowBox[{"t", "\[Rule]", "1000000"}], "}"}]}], ",", 
        RowBox[{"{", 
         RowBox[{"cc", ",", 
          RowBox[{"{", "0.12", "}"}]}], "}"}]}], "]"}]}], ";", 
     "\[IndentingNewLine]", 
     RowBox[{"TP", " ", "=", " ", 
      RowBox[{"Table", "[", 
       RowBox[{
        RowBox[{
         RowBox[{"Transpose", "@", 
          RowBox[{"(", 
           RowBox[{"res", "[", 
            RowBox[{"[", 
             RowBox[{"All", ",", "1", ",", 
              RowBox[{
               RowBox[{"Position", "[", 
                RowBox[{
                 RowBox[{
                  RowBox[{"Table", "[", 
                   RowBox[{
                    RowBox[{"j", "\[Equal]", "x"}], ",", 
                    RowBox[{"{", 
                    RowBox[{"i", ",", "1", ",", "8"}], "}"}], ",", 
                    RowBox[{"{", 
                    RowBox[{"j", ",", "1", ",", "5"}], "}"}]}], "]"}], "//", 
                  "Flatten"}], ",", "True"}], "]"}], "//", "Flatten"}]}], 
             "]"}], "]"}], ")"}]}], "//", "Flatten"}], ",", 
        RowBox[{"{", 
         RowBox[{"x", ",", "1", ",", "5"}], "}"}]}], "]"}]}], ";", 
     "\[IndentingNewLine]", 
     RowBox[{"(*", 
      RowBox[{
       RowBox[{"Need", " ", "rounding", " ", "step"}], ",", " ", 
       RowBox[{
       "otherwise", " ", "weird", " ", "problems", " ", "by", " ", "things", 
        " ", "that", " ", "are", " ", "zero", " ", "not", " ", "being", " ", 
        "numberically", " ", "zero"}]}], "*)"}], "\[IndentingNewLine]", 
     RowBox[{"TP", " ", "=", " ", 
      RowBox[{"Round", "[", 
       RowBox[{"TP", ",", 
        RowBox[{"10", "^", 
         RowBox[{"-", "10"}]}]}], "]"}]}], ";", "\[IndentingNewLine]", 
     RowBox[{"F1", " ", "=", " ", 
      RowBox[{
       RowBox[{"Total", "[", 
        RowBox[{"Total", "[", 
         RowBox[{"TP", "[", 
          RowBox[{"[", 
           RowBox[{"All", ",", 
            RowBox[{"{", 
             RowBox[{"5", ",", "6", ",", "7", ",", "8"}], "}"}]}], "]"}], 
          "]"}], "]"}], "]"}], "/", 
       RowBox[{"Total", "[", 
        RowBox[{"Total", "[", "TP", "]"}], "]"}]}]}], ";", 
     "\[IndentingNewLine]", 
     RowBox[{"F2", " ", "=", " ", 
      RowBox[{
       RowBox[{"Total", "[", 
        RowBox[{"Total", "[", 
         RowBox[{"TP", "[", 
          RowBox[{"[", 
           RowBox[{"All", ",", 
            RowBox[{"{", 
             RowBox[{"3", ",", "4", ",", "7", ",", "8"}], "}"}]}], "]"}], 
          "]"}], "]"}], "]"}], "/", 
       RowBox[{"Total", "[", 
        RowBox[{"Total", "[", "TP", "]"}], "]"}]}]}], ";", 
     "\[IndentingNewLine]", 
     RowBox[{"F3", " ", "=", " ", 
      RowBox[{
       RowBox[{"Total", "[", 
        RowBox[{"Total", "[", 
         RowBox[{"TP", "[", 
          RowBox[{"[", 
           RowBox[{"All", ",", 
            RowBox[{"{", 
             RowBox[{"2", ",", "4", ",", "6", ",", "8"}], "}"}]}], "]"}], 
          "]"}], "]"}], "]"}], "/", 
       RowBox[{"Total", "[", 
        RowBox[{"Total", "[", "TP", "]"}], "]"}]}]}], ";", 
     "\[IndentingNewLine]", 
     RowBox[{"T12", " ", "=", " ", 
      RowBox[{
       RowBox[{"Total", "[", 
        RowBox[{"Total", "[", 
         RowBox[{"TP", "[", 
          RowBox[{"[", 
           RowBox[{"All", ",", 
            RowBox[{"{", 
             RowBox[{"7", ",", "8"}], "}"}]}], "]"}], "]"}], "]"}], "]"}], 
       "/", 
       RowBox[{"Total", "[", 
        RowBox[{"Total", "[", "TP", "]"}], "]"}]}]}], ";", 
     "\[IndentingNewLine]", 
     RowBox[{"T13", " ", "=", " ", 
      RowBox[{
       RowBox[{"Total", "[", 
        RowBox[{"Total", "[", 
         RowBox[{"TP", "[", 
          RowBox[{"[", 
           RowBox[{"All", ",", 
            RowBox[{"{", 
             RowBox[{"6", ",", "8"}], "}"}]}], "]"}], "]"}], "]"}], "]"}], 
       "/", 
       RowBox[{"Total", "[", 
        RowBox[{"Total", "[", "TP", "]"}], "]"}]}]}], ";", 
     "\[IndentingNewLine]", 
     RowBox[{"T23", " ", "=", " ", 
      RowBox[{
       RowBox[{"Total", "[", 
        RowBox[{"Total", "[", 
         RowBox[{"TP", "[", 
          RowBox[{"[", 
           RowBox[{"All", ",", 
            RowBox[{"{", 
             RowBox[{"4", ",", "8"}], "}"}]}], "]"}], "]"}], "]"}], "]"}], 
       "/", 
       RowBox[{"Total", "[", 
        RowBox[{"Total", "[", "TP", "]"}], "]"}]}]}], ";", 
     "\[IndentingNewLine]", 
     RowBox[{"LD12", " ", "=", " ", 
      RowBox[{
       RowBox[{"(", 
        RowBox[{"T12", " ", "-", " ", 
         RowBox[{"F1", "*", "F2"}]}], ")"}], "/", 
       RowBox[{"Min", "[", 
        RowBox[{"{", " ", 
         RowBox[{
          RowBox[{
           RowBox[{"(", 
            RowBox[{"1", "-", "F1"}], ")"}], "*", "F2"}], ",", 
          RowBox[{
           RowBox[{"(", 
            RowBox[{"1", "-", "F2"}], ")"}], "*", "F1"}]}], "}"}], "]"}]}]}], 
     ";", "\[IndentingNewLine]", 
     RowBox[{"LD13", " ", "=", " ", 
      RowBox[{
       RowBox[{"(", 
        RowBox[{"T13", " ", "-", " ", 
         RowBox[{"F1", "*", "F3"}]}], ")"}], "/", 
       RowBox[{"Min", "[", 
        RowBox[{"{", " ", 
         RowBox[{
          RowBox[{
           RowBox[{"(", 
            RowBox[{"1", "-", "F1"}], ")"}], "*", "F3"}], ",", 
          RowBox[{
           RowBox[{"(", 
            RowBox[{"1", "-", "F3"}], ")"}], "*", "F1"}]}], "}"}], "]"}]}]}], 
     ";", "\[IndentingNewLine]", 
     RowBox[{"LD23", " ", "=", " ", 
      RowBox[{
       RowBox[{"(", 
        RowBox[{"T23", " ", "-", " ", 
         RowBox[{"F3", "*", "F2"}]}], ")"}], "/", 
       RowBox[{"Min", "[", 
        RowBox[{"{", " ", 
         RowBox[{
          RowBox[{
           RowBox[{"(", 
            RowBox[{"1", "-", "F3"}], ")"}], "*", "F2"}], ",", 
          RowBox[{
           RowBox[{"(", 
            RowBox[{"1", "-", "F2"}], ")"}], "*", "F3"}]}], "}"}], "]"}]}]}], 
     ";", "\[IndentingNewLine]", 
     RowBox[{"(*", " ", 
      RowBox[{
      "Only", " ", "calculate", " ", "LD", " ", "when", " ", "it", " ", "is", 
       " ", "defined"}], "*)"}], "\[IndentingNewLine]", 
     RowBox[{"MLD4", " ", "=", " ", 
      RowBox[{"Mean", "[", 
       RowBox[{
        RowBox[{"Select", "[", 
         RowBox[{
          RowBox[{"{", 
           RowBox[{
            RowBox[{"{", 
             RowBox[{"LD12", ",", "F1", ",", "F2"}], "}"}], ",", 
            RowBox[{"{", 
             RowBox[{"LD13", ",", "F1", ",", "F3"}], "}"}], ",", 
            RowBox[{"{", 
             RowBox[{"LD23", ",", "F3", ",", "F2"}], "}"}]}], "}"}], ",", 
          RowBox[{
           RowBox[{"(", 
            RowBox[{
             RowBox[{
              RowBox[{"#", "[", 
               RowBox[{"[", "2", "]"}], "]"}], "<", "1"}], "&&", 
             RowBox[{
              RowBox[{"#", "[", 
               RowBox[{"[", "3", "]"}], "]"}], "<", "1"}], "&&", 
             RowBox[{
              RowBox[{"#", "[", 
               RowBox[{"[", "2", "]"}], "]"}], ">", "0"}], "&&", 
             RowBox[{
              RowBox[{"#", "[", 
               RowBox[{"[", "3", "]"}], "]"}], ">", "0"}]}], ")"}], "&"}]}], 
         "]"}], "[", 
        RowBox[{"[", 
         RowBox[{"All", ",", "1"}], "]"}], "]"}], "]"}]}], ";", 
     "\[IndentingNewLine]", 
     RowBox[{"RF4", " ", "=", " ", 
      RowBox[{"{", 
       RowBox[{"F1", ",", "F2", ",", "F3"}], "}"}]}], ";", 
     "\[IndentingNewLine]", 
     RowBox[{"ToReturn", " ", "=", " ", 
      RowBox[{"{", 
       RowBox[{"MLD4", ",", "RF4"}], "}"}]}]}]}], "]"}]}]], "Input",
 CellChangeTimes->{{3.7434137307478952`*^9, 3.7434137701454773`*^9}, {
   3.743413831417911*^9, 3.743413866968802*^9}, {3.743414508062337*^9, 
   3.7434145186411457`*^9}, 3.743848388358758*^9, {3.743849032339963*^9, 
   3.743849039615924*^9}, {3.743850955694216*^9, 3.743850960452342*^9}, {
   3.743850999821393*^9, 3.743851000288991*^9}, {3.743851045021402*^9, 
   3.743851064552576*^9}, {3.743851119519527*^9, 3.743851120204307*^9}, {
   3.743851474701139*^9, 3.74385147781081*^9}, {3.743851905410537*^9, 
   3.7438519460959682`*^9}, {3.744357930033111*^9, 3.744357936171235*^9}, {
   3.744358034855177*^9, 3.7443580427352448`*^9}, {3.744366401304036*^9, 
   3.744366417837224*^9}, {3.744366668888282*^9, 3.744366709071754*^9}, {
   3.744367276211465*^9, 3.744367291981618*^9}, {3.744367917721304*^9, 
   3.744367922974228*^9}, {3.744368153749721*^9, 3.744368182396139*^9}, {
   3.744368222968772*^9, 3.744368254844419*^9}, {3.74436899350247*^9, 
   3.744368993682301*^9}, {3.744369130845594*^9, 3.744369131071945*^9}, {
   3.7443700748426113`*^9, 3.744370077834014*^9}, {3.74497464346579*^9, 
   3.744974649661619*^9}, {3.753797333529142*^9, 3.753797342111498*^9}, {
   3.7537982503213377`*^9, 
   3.7537982571860323`*^9}},ExpressionUUID->"66f2f5ab-8891-4d81-81f8-\
834b5ee86b11"],

Cell[BoxData[
 RowBox[{
  RowBox[{"Result2", " ", "=", " ", 
   RowBox[{"Table", "[", 
    RowBox[{
     RowBox[{"FullCalcRecombination", "[", "x", "]"}], ",", 
     RowBox[{"{", 
      RowBox[{"x", ",", 
       RowBox[{"Range", "[", 
        RowBox[{"0", ",", "0.01", ",", "0.0005"}], "]"}]}], "}"}]}], "]"}]}], 
  ";"}]], "Input",
 CellChangeTimes->{{3.744358679778924*^9, 3.7443586846570377`*^9}, {
  3.744366190576953*^9, 3.744366210123301*^9}, {3.7443662553833513`*^9, 
  3.74436626358854*^9}, {3.744369660680192*^9, 3.7443696613346252`*^9}, {
  3.744974747728201*^9, 3.744974751155265*^9}, {3.7537973525903463`*^9, 
  3.7537973536109447`*^9}},ExpressionUUID->"d72b4c0f-456b-4549-ab64-\
69d4a0e0513a"],

Cell[BoxData[
 RowBox[{
  RowBox[{"LD", " ", "=", " ", 
   RowBox[{
    RowBox[{"(", 
     RowBox[{"Transpose", "@", "Result2"}], ")"}], "[", 
    RowBox[{"[", "1", "]"}], "]"}]}], ";"}]], "Input",
 CellChangeTimes->{{3.743848398117406*^9, 3.743848398859576*^9}, {
   3.743848637880512*^9, 3.743848639656662*^9}, {3.7443680079444437`*^9, 
   3.744368012470943*^9}, {3.7443682790189447`*^9, 3.744368279158909*^9}, {
   3.744368321335092*^9, 3.7443683214367847`*^9}, {3.744370053806673*^9, 
   3.744370055262454*^9}, 3.744370125537416*^9, {3.753797365316394*^9, 
   3.753797370451458*^9}},ExpressionUUID->"8bfd09c4-738f-41d5-a8aa-\
421dd410927e"],

Cell[CellGroupData[{

Cell[BoxData[{
 RowBox[{"ListLinePlot", "[", 
  RowBox[{
   RowBox[{"Transpose", "@", 
    RowBox[{
     RowBox[{"(", 
      RowBox[{"Transpose", "@", "Result2"}], ")"}], "[", 
     RowBox[{"[", "2", "]"}], "]"}]}], ",", 
   RowBox[{"DataRange", "\[Rule]", 
    RowBox[{"{", 
     RowBox[{"0", ",", "0.01"}], "}"}]}], ",", 
   RowBox[{"PlotRange", "\[Rule]", 
    RowBox[{"{", 
     RowBox[{"Automatic", ",", 
      RowBox[{"{", 
       RowBox[{"0", ",", "1.02"}], "}"}]}], "}"}]}], ",", 
   RowBox[{"PlotLegends", "\[Rule]", " ", 
    RowBox[{"LineLegend", "[", 
     RowBox[{
      RowBox[{"{", 
       RowBox[{"\"\<A\>\"", ",", "\"\<B\>\"", ",", "\"\<C\>\""}], "}"}], ",", 
      
      RowBox[{"LegendLabel", "\[Rule]", "\"\<Antibiotic\>\""}]}], "]"}]}], 
   ",", 
   RowBox[{"Frame", "\[Rule]", "True"}], ",", 
   RowBox[{"FrameLabel", "\[Rule]", 
    RowBox[{"{", 
     RowBox[{"\"\<Recombination\>\"", ",", "\"\<Resistance Frequency\>\""}], 
     "}"}]}], ",", 
   RowBox[{"PlotStyle", "\[Rule]", 
    RowBox[{"{", "Thick", "}"}]}], ",", 
   RowBox[{"BaseStyle", "\[Rule]", 
    RowBox[{"FontSize", "\[Rule]", "16"}]}]}], "]"}], "\[IndentingNewLine]", 
 RowBox[{
  RowBox[{"(*", 
   RowBox[{"Export", "[", 
    RowBox[{"\"\<F3.pdf\>\"", ",", "%"}], "]"}], "*)"}]}]}], "Input",
 CellChangeTimes->{{3.7434126667809143`*^9, 3.7434127384650707`*^9}, {
   3.743413719668014*^9, 3.74341372474856*^9}, {3.7438479481471233`*^9, 
   3.743848052813547*^9}, {3.743848145647154*^9, 3.7438482459980507`*^9}, {
   3.743848309256249*^9, 3.74384835786467*^9}, {3.7438485434455423`*^9, 
   3.743848556996039*^9}, 3.7443663714779*^9, {3.744368306854081*^9, 
   3.744368308994545*^9}, {3.744522058695137*^9, 3.744522064775902*^9}, {
   3.744522951762844*^9, 3.744522974223029*^9}, {3.7445230158890743`*^9, 
   3.74452301640818*^9}, {3.744974766646449*^9, 3.744974783415462*^9}, {
   3.753797377403777*^9, 
   3.7537973870688*^9}},ExpressionUUID->"7d8804bc-383f-4c05-bb1a-\
e4fa9e255dac"],

Cell[BoxData[
 TemplateBox[{GraphicsBox[{{}, {{{}, {}, {
        Hue[0.67, 0.6, 0.6], 
        Directive[
         PointSize[0.016666666666666666`], 
         RGBColor[0.368417, 0.506779, 0.709798], 
         AbsoluteThickness[1.6], FontSize -> 16, 
         Thickness[Large]], 
        LineBox[CompressedData["
1:eJxTTMoPSmViYGAQBWIQDQOb72UZ6qtcsf+z8uMl3yQHe6uAJ6JKEjB+gL3b
zjwJIc4r9r/qsvaUTI6w93jkfufkt8tQ+QT72qmLzgo9vGxfLbLO/WFVin3e
lhmrthy/DFWfYe91cub/klWX7StfqhlyrMmxf/Du62yxTpj+Avs5UbV8kcmX
7W3u+/dOzyuy5zlkovHDAmZeib3G88UTVnNett/lycOk3V5mbxb0KFXt6iWo
+RX2Z7YKvhObfcneasuJsn3zq+zX3TobqRZ9CWpfjf2hnQkTf4hcst8h1/o6
cEed/WJJd2GdExeh9jfY/+PJfhBZctF+zhGFDUUZjfaae4yKRCUvQt3TZF9u
YHD4zdYL9rd/gixsthf1cXqnlXoB6r4W+7wN86y71S/YAwCY6qRU
         "]]}, {
        Hue[0.9060679774997897, 0.6, 0.6], 
        Directive[
         PointSize[0.016666666666666666`], 
         RGBColor[0.880722, 0.611041, 0.142051], 
         AbsoluteThickness[1.6], FontSize -> 16, 
         Thickness[Large]], 
        LineBox[CompressedData["
1:eJxTTMoPSmViYGAQBWIQDQP6laEOnZce2v9Z+fGSb5KD/ZUa+6iNko+g/AB7
24BZuTOSHtn/qsvaUzI5wp7f3T7BYC1MPsH+1GuhSfk/H9lXi6xzf1iVYj+b
q3xboPtjqPoMe95X9vk3pj22r3ypZsixJsc+dOapVdwvHkP1F9ir5n0/89Pq
ib3Nff/e6XlF9u8uyq/a3v8Eal6JvbLMkuSEZ0/sd3nyMGm3l9nv/L9EU9T+
KdT8CnuuyYrv/8x8am+15UTZvvlV9lPfWQi5fH8Kta/GXpLf+o90+DP7HXKt
rwN31Nm7nXq8Z9fOZ1D7G+xL+k/Mi5J/bj/niMKGooxG+5Q1i7dadjyHuqfJ
/sDtqKyZX57b3/4JsrDZXk61aPNBnRdQ97XY//b9f3SD+Qt7AD1UqTI=
         "]]}, {
        Hue[0.1421359549995791, 0.6, 0.6], 
        Directive[
         PointSize[0.016666666666666666`], 
         RGBColor[0.560181, 0.691569, 0.194885], 
         AbsoluteThickness[1.6], FontSize -> 16, 
         Thickness[Large]], 
        LineBox[CompressedData["
1:eJxTTMoPSmViYGAQBWIQDQO750Ut/Hnluf2flR8v+SY52Jtqund1foXxA+xP
lHObHxZ6Yf+rLmtPyeQI+/W6R2Pn6LyAyifY31/tYy7s/MK+WmSd+8OqFPtv
GeV2umEw9Rn294VFJnxNfWFf+VLNkGNNjn377ymi1UUw/QX2S314l5+rfmFv
c9+/d3pekb17XpULYxPMvBJ7kW2TG5RaX9jv8uRh0m4vsz/H06Vq3wozv8K+
jDlfKgGo3mrLibJ986vsHVY7NHfWwOyrsV9as0B4V/EL+x1yra8Dd9TZ103t
7HmVDrO/wf7C/TtRvJEv7OccUdhQlNFof321tT+fO8w9TfZmL8KzLhm+sL/9
E2Rhs72catHmgzow97XY//b9f3SD+Qt7AMDTpIs=
         "]]}}}, {}, {}, {}, {}}, {
    DisplayFunction -> Identity, PlotRangePadding -> {{
        Scaled[0.02], 
        Scaled[0.02]}, {0, 0}}, AxesOrigin -> {0, 0}, 
     PlotRange -> {{0, 0.01}, {0, 1.02}}, PlotRangeClipping -> True, 
     ImagePadding -> All, DisplayFunction -> Identity, AspectRatio -> 
     NCache[GoldenRatio^(-1), 0.6180339887498948], Axes -> {True, True}, 
     AxesLabel -> {None, None}, AxesOrigin -> {0, 0}, 
     BaseStyle -> (FontSize -> 16), DisplayFunction :> Identity, 
     Frame -> {{True, True}, {True, True}}, FrameLabel -> {{
        FormBox["\"Resistance Frequency\"", TraditionalForm], None}, {
        FormBox["\"Recombination\"", TraditionalForm], None}}, 
     FrameTicks -> {{Automatic, Automatic}, {Automatic, Automatic}}, 
     GridLines -> {None, None}, GridLinesStyle -> Directive[
       GrayLevel[0.5, 0.4]], 
     Method -> {"CoordinatesToolOptions" -> {"DisplayFunction" -> ({
           (Identity[#]& )[
            Part[#, 1]], 
           (Identity[#]& )[
            Part[#, 2]]}& ), "CopiedValueFunction" -> ({
           (Identity[#]& )[
            Part[#, 1]], 
           (Identity[#]& )[
            Part[#, 2]]}& )}}, PlotRange -> {{0, 0.01}, {0, 1.02}}, 
     PlotRangeClipping -> True, PlotRangePadding -> {{
        Scaled[0.02], 
        Scaled[0.02]}, {0, 0}}, Ticks -> {Automatic, Automatic}}],FormBox[
    FormBox[
     TemplateBox[{"\"A\"", "\"B\"", "\"C\""}, "LineLegend", 
      DisplayFunction -> (FormBox[
        StyleBox[
         StyleBox[
          PaneBox[
           TagBox[
            GridBox[{{
               StyleBox[
               "\"Antibiotic\"", {FontFamily -> "Arial"}, Background -> 
                Automatic, StripOnInput -> False]}, {
               TagBox[
                GridBox[{{
                   TagBox[
                    GridBox[{{
                    GraphicsBox[{{
                    Directive[
                    EdgeForm[
                    Directive[
                    Opacity[0.3], 
                    GrayLevel[0]]], 
                    PointSize[0.3], 
                    RGBColor[0.368417, 0.506779, 0.709798], 
                    AbsoluteThickness[1.6], FontSize -> 16, 
                    Thickness[Large]], {
                    LineBox[{{0, 10}, {20, 10}}]}}, {
                    Directive[
                    EdgeForm[
                    Directive[
                    Opacity[0.3], 
                    GrayLevel[0]]], 
                    PointSize[0.3], 
                    RGBColor[0.368417, 0.506779, 0.709798], 
                    AbsoluteThickness[1.6], FontSize -> 16, 
                    Thickness[Large]], {}}}, AspectRatio -> Full, 
                    ImageSize -> {20, 10}, PlotRangePadding -> None, 
                    ImagePadding -> Automatic, 
                    BaselinePosition -> (Scaled[0.1] -> Baseline)], #}, {
                    GraphicsBox[{{
                    Directive[
                    EdgeForm[
                    Directive[
                    Opacity[0.3], 
                    GrayLevel[0]]], 
                    PointSize[0.3], 
                    RGBColor[0.880722, 0.611041, 0.142051], 
                    AbsoluteThickness[1.6], FontSize -> 16, 
                    Thickness[Large]], {
                    LineBox[{{0, 10}, {20, 10}}]}}, {
                    Directive[
                    EdgeForm[
                    Directive[
                    Opacity[0.3], 
                    GrayLevel[0]]], 
                    PointSize[0.3], 
                    RGBColor[0.880722, 0.611041, 0.142051], 
                    AbsoluteThickness[1.6], FontSize -> 16, 
                    Thickness[Large]], {}}}, AspectRatio -> Full, 
                    ImageSize -> {20, 10}, PlotRangePadding -> None, 
                    ImagePadding -> Automatic, 
                    BaselinePosition -> (Scaled[0.1] -> Baseline)], #2}, {
                    GraphicsBox[{{
                    Directive[
                    EdgeForm[
                    Directive[
                    Opacity[0.3], 
                    GrayLevel[0]]], 
                    PointSize[0.3], 
                    RGBColor[0.560181, 0.691569, 0.194885], 
                    AbsoluteThickness[1.6], FontSize -> 16, 
                    Thickness[Large]], {
                    LineBox[{{0, 10}, {20, 10}}]}}, {
                    Directive[
                    EdgeForm[
                    Directive[
                    Opacity[0.3], 
                    GrayLevel[0]]], 
                    PointSize[0.3], 
                    RGBColor[0.560181, 0.691569, 0.194885], 
                    AbsoluteThickness[1.6], FontSize -> 16, 
                    Thickness[Large]], {}}}, AspectRatio -> Full, 
                    ImageSize -> {20, 10}, PlotRangePadding -> None, 
                    ImagePadding -> Automatic, 
                    BaselinePosition -> (Scaled[0.1] -> Baseline)], #3}}, 
                    GridBoxAlignment -> {
                    "Columns" -> {Center, Left}, "Rows" -> {{Baseline}}}, 
                    AutoDelete -> False, 
                    GridBoxDividers -> {
                    "Columns" -> {{False}}, "Rows" -> {{False}}}, 
                    GridBoxItemSize -> {
                    "Columns" -> {{All}}, "Rows" -> {{All}}}, 
                    GridBoxSpacings -> {
                    "Columns" -> {{0.5}}, "Rows" -> {{0.8}}}], "Grid"]}}, 
                 GridBoxAlignment -> {
                  "Columns" -> {{Left}}, "Rows" -> {{Top}}}, AutoDelete -> 
                 False, GridBoxItemSize -> {
                  "Columns" -> {{Automatic}}, "Rows" -> {{Automatic}}}, 
                 GridBoxSpacings -> {"Columns" -> {{1}}, "Rows" -> {{0}}}], 
                "Grid"]}}, GridBoxAlignment -> {"Columns" -> {{Center}}}, 
             AutoDelete -> False, 
             GridBoxItemSize -> {
              "Columns" -> {{Automatic}}, "Rows" -> {{Automatic}}}, 
             GridBoxSpacings -> {
              "Columns" -> {{Automatic}}, "Rows" -> {{Automatic}}}], "Grid"], 
           Alignment -> Left, AppearanceElements -> None, 
           ImageMargins -> {{5, 5}, {5, 5}}, ImageSizeAction -> 
           "ResizeToFit"], LineIndent -> 0, StripOnInput -> False], {
         FontFamily -> "Arial"}, Background -> Automatic, StripOnInput -> 
         False], TraditionalForm]& ), 
      InterpretationFunction :> (RowBox[{"LineLegend", "[", 
         RowBox[{
           RowBox[{"{", 
             RowBox[{
               RowBox[{"Directive", "[", 
                 RowBox[{
                   RowBox[{"PointSize", "[", "0.016666666666666666`", "]"}], 
                   ",", 
                   InterpretationBox[
                    ButtonBox[
                    TooltipBox[
                    GraphicsBox[{{
                    GrayLevel[0], 
                    RectangleBox[{0, 0}]}, {
                    GrayLevel[0], 
                    RectangleBox[{1, -1}]}, {
                    RGBColor[0.368417, 0.506779, 0.709798], 
                    RectangleBox[{0, -1}, {2, 1}]}}, DefaultBaseStyle -> 
                    "ColorSwatchGraphics", AspectRatio -> 1, Frame -> True, 
                    FrameStyle -> 
                    RGBColor[
                    0.24561133333333335`, 0.3378526666666667, 
                    0.4731986666666667], FrameTicks -> None, PlotRangePadding -> 
                    None, ImageSize -> 
                    Dynamic[{
                    Automatic, 1.35 CurrentValue["FontCapHeight"]/
                    AbsoluteCurrentValue[Magnification]}]], 
                    "RGBColor[0.368417, 0.506779, 0.709798]"], Appearance -> 
                    None, BaseStyle -> {}, BaselinePosition -> Baseline, 
                    DefaultBaseStyle -> {}, ButtonFunction :> 
                    With[{Typeset`box$ = EvaluationBox[]}, 
                    If[
                    Not[
                    AbsoluteCurrentValue["Deployed"]], 
                    SelectionMove[Typeset`box$, All, Expression]; 
                    FrontEnd`Private`$ColorSelectorInitialAlpha = 1; 
                    FrontEnd`Private`$ColorSelectorInitialColor = 
                    RGBColor[0.368417, 0.506779, 0.709798]; 
                    FrontEnd`Private`$ColorSelectorUseMakeBoxes = True; 
                    MathLink`CallFrontEnd[
                    FrontEnd`AttachCell[Typeset`box$, 
                    FrontEndResource["RGBColorValueSelector"], {
                    0, {Left, Bottom}}, {Left, Top}, 
                    "ClosingActions" -> {
                    "SelectionDeparture", "ParentChanged", 
                    "EvaluatorQuit"}]]]], BaseStyle -> Inherited, Evaluator -> 
                    Automatic, Method -> "Preemptive"], 
                    RGBColor[0.368417, 0.506779, 0.709798], Editable -> False,
                     Selectable -> False], ",", 
                   RowBox[{"AbsoluteThickness", "[", "1.6`", "]"}], ",", 
                   RowBox[{"FontSize", "\[Rule]", "16"}], ",", 
                   RowBox[{"Thickness", "[", "Large", "]"}]}], "]"}], ",", 
               RowBox[{"Directive", "[", 
                 RowBox[{
                   RowBox[{"PointSize", "[", "0.016666666666666666`", "]"}], 
                   ",", 
                   InterpretationBox[
                    ButtonBox[
                    TooltipBox[
                    GraphicsBox[{{
                    GrayLevel[0], 
                    RectangleBox[{0, 0}]}, {
                    GrayLevel[0], 
                    RectangleBox[{1, -1}]}, {
                    RGBColor[0.880722, 0.611041, 0.142051], 
                    RectangleBox[{0, -1}, {2, 1}]}}, DefaultBaseStyle -> 
                    "ColorSwatchGraphics", AspectRatio -> 1, Frame -> True, 
                    FrameStyle -> 
                    RGBColor[
                    0.587148, 0.40736066666666665`, 0.09470066666666668], 
                    FrameTicks -> None, PlotRangePadding -> None, ImageSize -> 
                    Dynamic[{
                    Automatic, 1.35 CurrentValue["FontCapHeight"]/
                    AbsoluteCurrentValue[Magnification]}]], 
                    "RGBColor[0.880722, 0.611041, 0.142051]"], Appearance -> 
                    None, BaseStyle -> {}, BaselinePosition -> Baseline, 
                    DefaultBaseStyle -> {}, ButtonFunction :> 
                    With[{Typeset`box$ = EvaluationBox[]}, 
                    If[
                    Not[
                    AbsoluteCurrentValue["Deployed"]], 
                    SelectionMove[Typeset`box$, All, Expression]; 
                    FrontEnd`Private`$ColorSelectorInitialAlpha = 1; 
                    FrontEnd`Private`$ColorSelectorInitialColor = 
                    RGBColor[0.880722, 0.611041, 0.142051]; 
                    FrontEnd`Private`$ColorSelectorUseMakeBoxes = True; 
                    MathLink`CallFrontEnd[
                    FrontEnd`AttachCell[Typeset`box$, 
                    FrontEndResource["RGBColorValueSelector"], {
                    0, {Left, Bottom}}, {Left, Top}, 
                    "ClosingActions" -> {
                    "SelectionDeparture", "ParentChanged", 
                    "EvaluatorQuit"}]]]], BaseStyle -> Inherited, Evaluator -> 
                    Automatic, Method -> "Preemptive"], 
                    RGBColor[0.880722, 0.611041, 0.142051], Editable -> False,
                     Selectable -> False], ",", 
                   RowBox[{"AbsoluteThickness", "[", "1.6`", "]"}], ",", 
                   RowBox[{"FontSize", "\[Rule]", "16"}], ",", 
                   RowBox[{"Thickness", "[", "Large", "]"}]}], "]"}], ",", 
               RowBox[{"Directive", "[", 
                 RowBox[{
                   RowBox[{"PointSize", "[", "0.016666666666666666`", "]"}], 
                   ",", 
                   InterpretationBox[
                    ButtonBox[
                    TooltipBox[
                    GraphicsBox[{{
                    GrayLevel[0], 
                    RectangleBox[{0, 0}]}, {
                    GrayLevel[0], 
                    RectangleBox[{1, -1}]}, {
                    RGBColor[0.560181, 0.691569, 0.194885], 
                    RectangleBox[{0, -1}, {2, 1}]}}, DefaultBaseStyle -> 
                    "ColorSwatchGraphics", AspectRatio -> 1, Frame -> True, 
                    FrameStyle -> 
                    RGBColor[
                    0.37345400000000006`, 0.461046, 0.12992333333333334`], 
                    FrameTicks -> None, PlotRangePadding -> None, ImageSize -> 
                    Dynamic[{
                    Automatic, 1.35 CurrentValue["FontCapHeight"]/
                    AbsoluteCurrentValue[Magnification]}]], 
                    "RGBColor[0.560181, 0.691569, 0.194885]"], Appearance -> 
                    None, BaseStyle -> {}, BaselinePosition -> Baseline, 
                    DefaultBaseStyle -> {}, ButtonFunction :> 
                    With[{Typeset`box$ = EvaluationBox[]}, 
                    If[
                    Not[
                    AbsoluteCurrentValue["Deployed"]], 
                    SelectionMove[Typeset`box$, All, Expression]; 
                    FrontEnd`Private`$ColorSelectorInitialAlpha = 1; 
                    FrontEnd`Private`$ColorSelectorInitialColor = 
                    RGBColor[0.560181, 0.691569, 0.194885]; 
                    FrontEnd`Private`$ColorSelectorUseMakeBoxes = True; 
                    MathLink`CallFrontEnd[
                    FrontEnd`AttachCell[Typeset`box$, 
                    FrontEndResource["RGBColorValueSelector"], {
                    0, {Left, Bottom}}, {Left, Top}, 
                    "ClosingActions" -> {
                    "SelectionDeparture", "ParentChanged", 
                    "EvaluatorQuit"}]]]], BaseStyle -> Inherited, Evaluator -> 
                    Automatic, Method -> "Preemptive"], 
                    RGBColor[0.560181, 0.691569, 0.194885], Editable -> False,
                     Selectable -> False], ",", 
                   RowBox[{"AbsoluteThickness", "[", "1.6`", "]"}], ",", 
                   RowBox[{"FontSize", "\[Rule]", "16"}], ",", 
                   RowBox[{"Thickness", "[", "Large", "]"}]}], "]"}]}], "}"}],
            ",", 
           RowBox[{"{", 
             RowBox[{#, ",", #2, ",", #3}], "}"}], ",", 
           RowBox[{"LegendMarkers", "\[Rule]", 
             RowBox[{"{", 
               RowBox[{
                 RowBox[{"{", 
                   RowBox[{"False", ",", "Automatic"}], "}"}], ",", 
                 RowBox[{"{", 
                   RowBox[{"False", ",", "Automatic"}], "}"}], ",", 
                 RowBox[{"{", 
                   RowBox[{"False", ",", "Automatic"}], "}"}]}], "}"}]}], ",", 
           RowBox[{"Joined", "\[Rule]", 
             RowBox[{"{", 
               RowBox[{"True", ",", "True", ",", "True"}], "}"}]}], ",", 
           RowBox[{"LabelStyle", "\[Rule]", 
             RowBox[{"{", "}"}]}], ",", 
           RowBox[{"LegendLabel", "\[Rule]", "\"Antibiotic\""}], ",", 
           RowBox[{"LegendLayout", "\[Rule]", "\"Column\""}]}], "]"}]& ), 
      Editable -> True], TraditionalForm], TraditionalForm]},
  "Legended",
  DisplayFunction->(GridBox[{{
      TagBox[
       ItemBox[
        PaneBox[
         TagBox[#, "SkipImageSizeLevel"], Alignment -> {Center, Baseline}, 
         BaselinePosition -> Baseline], DefaultBaseStyle -> "Labeled"], 
       "SkipImageSizeLevel"], 
      ItemBox[#2, DefaultBaseStyle -> "LabeledLabel"]}}, 
    GridBoxAlignment -> {"Columns" -> {{Center}}, "Rows" -> {{Center}}}, 
    AutoDelete -> False, GridBoxItemSize -> Automatic, 
    BaselinePosition -> {1, 1}]& ),
  Editable->True,
  InterpretationFunction->(RowBox[{"Legended", "[", 
     RowBox[{#, ",", 
       RowBox[{"Placed", "[", 
         RowBox[{#2, ",", "After"}], "]"}]}], "]"}]& )]], "Output",
 CellChangeTimes->{
  3.744522975102502*^9, 3.7445230170123796`*^9, 3.744974675197068*^9, {
   3.7449747610086393`*^9, 3.744974783786169*^9}, 3.74497860866884*^9, {
   3.753797383948148*^9, 3.753797387652326*^9}, 
   3.760360855903137*^9},ExpressionUUID->"0e909d09-0e16-45bd-87d8-\
ce967280c6b2"]
}, Open  ]],

Cell[CellGroupData[{

Cell[BoxData[{
 RowBox[{"ListLinePlot", "[", 
  RowBox[{"LD", ",", 
   RowBox[{"Frame", "\[Rule]", "True"}], ",", 
   RowBox[{"FrameLabel", "\[Rule]", 
    RowBox[{"{", 
     RowBox[{"\"\<Recombination\>\"", ",", "\"\<Mean LD\>\""}], "}"}]}], ",", 
   
   RowBox[{"PlotStyle", "\[Rule]", 
    RowBox[{"{", "Thick", "}"}]}], ",", 
   RowBox[{"BaseStyle", "\[Rule]", 
    RowBox[{"FontSize", "\[Rule]", "16"}]}], ",", 
   RowBox[{"DataRange", "\[Rule]", 
    RowBox[{"{", 
     RowBox[{"0", ",", "0.01"}], "}"}]}], ",", 
   RowBox[{"PlotRange", "\[Rule]", 
    RowBox[{"{", 
     RowBox[{"Automatic", ",", 
      RowBox[{"{", 
       RowBox[{
        RowBox[{"-", ".05"}], ",", "1.1"}], "}"}]}], "}"}]}]}], 
  "]"}], "\[IndentingNewLine]", 
 RowBox[{
  RowBox[{"(*", 
   RowBox[{"Export", "[", 
    RowBox[{"\"\<F4.pdf\>\"", ",", "%"}], "]"}], "*)"}]}]}], "Input",
 CellChangeTimes->{{3.7438480781943398`*^9, 3.743848082333536*^9}, {
  3.743848429651249*^9, 3.7438484590759907`*^9}, {3.743848498202197*^9, 
  3.743848514411375*^9}, {3.743848569741972*^9, 3.743848607249123*^9}, {
  3.7438487132190733`*^9, 3.743848787958274*^9}, {3.7438489303674803`*^9, 
  3.74384893310567*^9}, {3.744368352526363*^9, 3.744368352965048*^9}, {
  3.74436838556831*^9, 3.74436839309626*^9}, {3.744368427819223*^9, 
  3.7443684293504877`*^9}, {3.744368917420527*^9, 3.7443689460369453`*^9}, {
  3.74437014182207*^9, 3.744370160710535*^9}, {3.744522069861363*^9, 
  3.74452207340795*^9}, {3.744974801643876*^9, 3.744974802656802*^9}, {
  3.744978616904242*^9, 3.744978628199945*^9}, {3.7537973969672747`*^9, 
  3.753797399426207*^9}},ExpressionUUID->"dec9f6aa-3043-42f6-9c19-\
6fd140cf1699"],

Cell[BoxData[
 GraphicsBox[{{}, {{}, {}, 
    {RGBColor[0.368417, 0.506779, 0.709798], PointSize[0.019444444444444445`],
      Thickness[Large], 
     StyleBox[LineBox[CompressedData["
1:eJxTTMoPSmViYGAQBWIQjQo+2P9Z+fGSb5KDPSo/AM7/VZe1p2RyBJp8Apxf
LbLO/WFVCpr6DDi/8qWaIceaHPt//0HgPVR/AVze5r5/7/S8Irg8xLwSOH+X
Jw+TdnsZmvkV9j2VEL7VlhNl++ZX2UsqI9tXA9e/Q671deCOOns+FPc3wM2b
c0RhQ1FGoz2jJLJ7muyXQOVv/wRZ2GzPiOLfFvs1PBA+AMwihVQ=
       "]],
      FontSize->16]}}, {}, {}, {}, {}},
  AspectRatio->NCache[GoldenRatio^(-1), 0.6180339887498948],
  Axes->{True, True},
  AxesLabel->{None, None},
  AxesOrigin->{0, 0},
  BaseStyle->(FontSize -> 16),
  DisplayFunction->Identity,
  Frame->{{True, True}, {True, True}},
  FrameLabel->{{
     FormBox["\"Mean LD\"", TraditionalForm], None}, {
     FormBox["\"Recombination\"", TraditionalForm], None}},
  FrameTicks->{{Automatic, Automatic}, {Automatic, Automatic}},
  GridLines->{None, None},
  GridLinesStyle->Directive[
    GrayLevel[0.5, 0.4]],
  ImagePadding->All,
  Method->{"CoordinatesToolOptions" -> {"DisplayFunction" -> ({
        (Identity[#]& )[
         Part[#, 1]], 
        (Identity[#]& )[
         Part[#, 2]]}& ), "CopiedValueFunction" -> ({
        (Identity[#]& )[
         Part[#, 1]], 
        (Identity[#]& )[
         Part[#, 2]]}& )}},
  PlotRange->{{0, 0.01}, {-0.05, 1.1}},
  PlotRangeClipping->True,
  PlotRangePadding->{{
     Scaled[0.02], 
     Scaled[0.02]}, {0, 0}},
  Ticks->{Automatic, Automatic}]], "Output",
 CellChangeTimes->{
  3.743848608094442*^9, {3.743848717633355*^9, 3.7438487883765583`*^9}, 
   3.7438489346610403`*^9, {3.7443683243939342`*^9, 3.7443683535518208`*^9}, {
   3.744368386292899*^9, 3.744368395672675*^9}, {3.7443689109505653`*^9, 
   3.744368946641008*^9}, {3.7443701497648582`*^9, 3.7443701611012*^9}, 
   3.7445220837294083`*^9, 3.744974689709893*^9, {3.744974797274728*^9, 
   3.744974803047385*^9}, 3.744978628789168*^9, 3.753797401294388*^9, 
   3.760360863982594*^9},ExpressionUUID->"9182ce9e-9c7a-4dd9-9d86-\
5217b1fc2d00"]
}, Open  ]]
}, Closed]],

Cell[CellGroupData[{

Cell["Recombination at resistance loci", "Subsubsection",
 CellChangeTimes->{{3.753797523834947*^9, 
  3.7537975394457903`*^9}},ExpressionUUID->"ec9c26c5-192a-49c6-9a57-\
261d51efd1e0"],

Cell["\<\
Three antibiotics, 8 resistance profiles, 5 strains with different durations. \
Recombination at the three only resistance loci only. Different durations \
maintained by balancing selection.\
\>", "Text",
 CellChangeTimes->{{3.753797543119197*^9, 
  3.7537975964893723`*^9}},ExpressionUUID->"02f941d0-4870-4284-a5e0-\
d7ff4363c815"],

Cell[BoxData[{
 RowBox[{
  RowBox[{"RecombineAway", "[", 
   RowBox[{"i_", ",", "j_", ",", "r_"}], "]"}], " ", ":=", 
  RowBox[{"Total", "[", 
   RowBox[{
    RowBox[{"3", "*", "r", "*", " ", 
     RowBox[{
      SubscriptBox["x", 
       RowBox[{"{", 
        RowBox[{"i", ",", "j"}], "}"}]], "[", "t", "]"}], "*", 
     RowBox[{"Table", "[", 
      RowBox[{
       RowBox[{
        SubscriptBox["x", 
         RowBox[{"{", 
          RowBox[{"z", ",", "y"}], "}"}]], "[", "t", "]"}], ",", 
       RowBox[{"{", 
        RowBox[{"z", ",", "1", ",", "8"}], "}"}], ",", 
       RowBox[{"{", 
        RowBox[{"y", ",", "1", ",", "5"}], "}"}]}], "]"}]}], "//", 
    "Flatten"}], "]"}]}], "\[IndentingNewLine]", 
 RowBox[{
  RowBox[{"RecombineTo", "[", 
   RowBox[{"i_", ",", "j_", ",", "r_"}], "]"}], " ", ":=", " ", 
  RowBox[{"Total", "[", 
   RowBox[{
    RowBox[{"r", "*", 
     RowBox[{"{", 
      RowBox[{
       RowBox[{
        RowBox[{"Table", "[", 
         RowBox[{
          RowBox[{
           RowBox[{
            SubscriptBox["x", 
             RowBox[{"{", 
              RowBox[{"z", ",", "j"}], "}"}]], "[", "t", "]"}], "*", 
           RowBox[{"(", 
            RowBox[{
             RowBox[{"Table", "[", 
              RowBox[{
               RowBox[{
                SubscriptBox["x", 
                 RowBox[{"{", 
                  RowBox[{"z", ",", "y"}], "}"}]], "[", "t", "]"}], ",", 
               RowBox[{"{", 
                RowBox[{"z", ",", 
                 RowBox[{
                  RowBox[{"Position", "[", 
                   RowBox[{
                    RowBox[{"Strains", "[", 
                    RowBox[{"[", 
                    RowBox[{"All", ",", "1"}], "]"}], "]"}], ",", 
                    RowBox[{"Strains", "[", 
                    RowBox[{"[", 
                    RowBox[{"i", ",", "1"}], "]"}], "]"}]}], "]"}], "//", 
                  "Flatten"}]}], "}"}], ",", 
               RowBox[{"{", 
                RowBox[{"y", ",", "1", ",", "5"}], "}"}]}], "]"}], "//", 
             "Flatten"}], ")"}]}], ",", 
          RowBox[{"{", 
           RowBox[{"z", ",", 
            RowBox[{
             RowBox[{"Position", "[", 
              RowBox[{
               RowBox[{"Strains", "[", 
                RowBox[{"[", 
                 RowBox[{"All", ",", 
                  RowBox[{"{", 
                   RowBox[{"2", ",", "3"}], "}"}]}], "]"}], "]"}], ",", 
               RowBox[{"Strains", "[", 
                RowBox[{"[", 
                 RowBox[{"i", ",", 
                  RowBox[{"{", 
                   RowBox[{"2", ",", "3"}], "}"}]}], "]"}], "]"}]}], "]"}], "//",
              "Flatten"}]}], "}"}]}], "]"}], "//", "Flatten"}], ",", 
       RowBox[{
        RowBox[{"Table", "[", 
         RowBox[{
          RowBox[{
           RowBox[{
            SubscriptBox["x", 
             RowBox[{"{", 
              RowBox[{"z", ",", "j"}], "}"}]], "[", "t", "]"}], "*", 
           RowBox[{"(", 
            RowBox[{
             RowBox[{"Table", "[", 
              RowBox[{
               RowBox[{
                SubscriptBox["x", 
                 RowBox[{"{", 
                  RowBox[{"z", ",", "y"}], "}"}]], "[", "t", "]"}], ",", 
               RowBox[{"{", 
                RowBox[{"z", ",", 
                 RowBox[{
                  RowBox[{"Position", "[", 
                   RowBox[{
                    RowBox[{"Strains", "[", 
                    RowBox[{"[", 
                    RowBox[{"All", ",", "2"}], "]"}], "]"}], ",", 
                    RowBox[{"Strains", "[", 
                    RowBox[{"[", 
                    RowBox[{"i", ",", "2"}], "]"}], "]"}]}], "]"}], "//", 
                  "Flatten"}]}], "}"}], ",", 
               RowBox[{"{", 
                RowBox[{"y", ",", "1", ",", "5"}], "}"}]}], "]"}], "//", 
             "Flatten"}], ")"}]}], ",", 
          RowBox[{"{", 
           RowBox[{"z", ",", 
            RowBox[{
             RowBox[{"Position", "[", 
              RowBox[{
               RowBox[{"Strains", "[", 
                RowBox[{"[", 
                 RowBox[{"All", ",", 
                  RowBox[{"{", 
                   RowBox[{"1", ",", "3"}], "}"}]}], "]"}], "]"}], ",", 
               RowBox[{"Strains", "[", 
                RowBox[{"[", 
                 RowBox[{"i", ",", 
                  RowBox[{"{", 
                   RowBox[{"1", ",", "3"}], "}"}]}], "]"}], "]"}]}], "]"}], "//",
              "Flatten"}]}], "}"}]}], "]"}], "//", "Flatten"}], ",", 
       "\[IndentingNewLine]", 
       RowBox[{
        RowBox[{"Table", "[", 
         RowBox[{
          RowBox[{
           RowBox[{
            SubscriptBox["x", 
             RowBox[{"{", 
              RowBox[{"z", ",", "j"}], "}"}]], "[", "t", "]"}], "*", 
           RowBox[{"(", 
            RowBox[{
             RowBox[{"Table", "[", 
              RowBox[{
               RowBox[{
                SubscriptBox["x", 
                 RowBox[{"{", 
                  RowBox[{"z", ",", "y"}], "}"}]], "[", "t", "]"}], ",", 
               RowBox[{"{", 
                RowBox[{"z", ",", 
                 RowBox[{
                  RowBox[{"Position", "[", 
                   RowBox[{
                    RowBox[{"Strains", "[", 
                    RowBox[{"[", 
                    RowBox[{"All", ",", "3"}], "]"}], "]"}], ",", 
                    RowBox[{"Strains", "[", 
                    RowBox[{"[", 
                    RowBox[{"i", ",", "3"}], "]"}], "]"}]}], "]"}], "//", 
                  "Flatten"}]}], "}"}], ",", 
               RowBox[{"{", 
                RowBox[{"y", ",", "1", ",", "5"}], "}"}]}], "]"}], "//", 
             "Flatten"}], ")"}]}], ",", 
          RowBox[{"{", 
           RowBox[{"z", ",", 
            RowBox[{
             RowBox[{"Position", "[", 
              RowBox[{
               RowBox[{"Strains", "[", 
                RowBox[{"[", 
                 RowBox[{"All", ",", 
                  RowBox[{"{", 
                   RowBox[{"1", ",", "2"}], "}"}]}], "]"}], "]"}], ",", 
               RowBox[{"Strains", "[", 
                RowBox[{"[", 
                 RowBox[{"i", ",", 
                  RowBox[{"{", 
                   RowBox[{"1", ",", "2"}], "}"}]}], "]"}], "]"}]}], "]"}], "//",
              "Flatten"}]}], "}"}]}], "]"}], "//", "Flatten"}]}], "}"}]}], "//",
     "Flatten"}], "]"}]}], "\[IndentingNewLine]", 
 RowBox[{
  RowBox[{"T1", " ", "=", " ", 
   RowBox[{
    RowBox[{"Table", "[", 
     RowBox[{
      RowBox[{"RecombineAway", "[", 
       RowBox[{"i", ",", "j", ",", "1"}], "]"}], ",", 
      RowBox[{"{", 
       RowBox[{"i", ",", "8"}], "}"}], ",", 
      RowBox[{"{", 
       RowBox[{"j", ",", "5"}], "}"}]}], "]"}], "//", "Flatten"}]}], 
  ";"}], "\[IndentingNewLine]", 
 RowBox[{
  RowBox[{"T2", " ", "=", " ", 
   RowBox[{
    RowBox[{"Table", "[", 
     RowBox[{
      RowBox[{"RecombineTo", "[", 
       RowBox[{"i", ",", "j", ",", "1"}], "]"}], ",", 
      RowBox[{"{", 
       RowBox[{"i", ",", "8"}], "}"}], ",", 
      RowBox[{"{", 
       RowBox[{"j", ",", "5"}], "}"}]}], "]"}], "//", "Flatten"}]}], 
  ";"}]}], "Input",ExpressionUUID->"451d747c-5b70-4096-a6c3-3cb32bcd487f"],

Cell[BoxData[
 RowBox[{
  RowBox[{"FullCalcRecombination2", "[", "recombinationrate_", "]"}], " ", ":=",
   "  ", 
  RowBox[{"Module", "[", 
   RowBox[{
    RowBox[{"{", 
     RowBox[{"nn", " ", "=", " ", "recombinationrate"}], "}"}], ",", 
    "\[IndentingNewLine]", 
    RowBox[{
     RowBox[{"Strains", " ", "=", " ", 
      RowBox[{"Flatten", "[", 
       RowBox[{
        RowBox[{"Table", "[", 
         RowBox[{
          RowBox[{"{", 
           RowBox[{"i", ",", "j", ",", "k"}], "}"}], ",", 
          RowBox[{"{", 
           RowBox[{"i", ",", "0", ",", "1"}], "}"}], ",", 
          RowBox[{"{", 
           RowBox[{"j", ",", "0", ",", "1"}], "}"}], ",", 
          RowBox[{"{", 
           RowBox[{"k", ",", "0", ",", "1"}], "}"}]}], "]"}], ",", 
        RowBox[{"{", 
         RowBox[{"1", ",", "2", ",", "3"}], "}"}]}], "]"}]}], ";", 
     "\[IndentingNewLine]", 
     RowBox[{"Vars", " ", "=", " ", 
      RowBox[{
       RowBox[{"Table", "[", 
        RowBox[{
         RowBox[{
          SubscriptBox["x", 
           RowBox[{"{", 
            RowBox[{"i", ",", "j"}], "}"}]], "[", "t", "]"}], ",", 
         RowBox[{"{", 
          RowBox[{"i", ",", "1", ",", "8"}], "}"}], ",", 
         RowBox[{"{", 
          RowBox[{"j", ",", "1", ",", "5"}], "}"}]}], "]"}], "//", 
       "Flatten"}]}], ";", "\[IndentingNewLine]", 
     RowBox[{"Init", " ", "=", "  ", 
      RowBox[{
       RowBox[{"Table", "[", 
        RowBox[{
         RowBox[{
          RowBox[{
           SubscriptBox["x", 
            RowBox[{"{", 
             RowBox[{"i", ",", "j"}], "}"}]], "[", "0", "]"}], "\[Equal]", 
          RowBox[{"1", "/", 
           RowBox[{"(", 
            RowBox[{"5", "*", "8"}], ")"}]}]}], ",", 
         RowBox[{"{", 
          RowBox[{"i", ",", "1", ",", "8"}], "}"}], ",", 
         RowBox[{"{", 
          RowBox[{"j", ",", "1", ",", "5"}], "}"}]}], "]"}], "//", 
       "Flatten"}]}], ";", "\[IndentingNewLine]", 
     RowBox[{"Constrains", " ", "=", " ", 
      RowBox[{
       RowBox[{
        RowBox[{"(", " ", 
         RowBox[{
          RowBox[{
           RowBox[{"Table", "[", 
            RowBox[{
             RowBox[{
              SubscriptBox["x", 
               RowBox[{"{", 
                RowBox[{"i", ",", "j"}], "}"}]], "[", "t", "]"}], ",", 
             RowBox[{"{", 
              RowBox[{"i", ",", "1", ",", "8"}], "}"}], ",", 
             RowBox[{"{", 
              RowBox[{"j", ",", "1", ",", "5"}], "}"}]}], "]"}], "//", 
           "Flatten"}], "//", "Total"}], ")"}], "+", 
        RowBox[{"z", "[", "t", "]"}]}], "\[Equal]", "1"}]}], ";", 
     "\[IndentingNewLine]", 
     RowBox[{"trs", " ", "=", " ", 
      RowBox[{"{", 
       RowBox[{"0.2", ",", "0.35", ",", "0.45"}], "}"}]}], ";", 
     "\[IndentingNewLine]", 
     RowBox[{"Vars2", " ", "=", " ", 
      RowBox[{"Flatten", "[", 
       RowBox[{"{", 
        RowBox[{"Vars", ",", 
         RowBox[{"z", "[", "t", "]"}]}], "}"}], "]"}]}], ";", 
     "\[IndentingNewLine]", 
     RowBox[{"(*", 
      RowBox[{
       RowBox[{"Table", "[", 
        RowBox[{
         RowBox[{
          SubscriptBox["U", "j"], "=", " ", 
          RowBox[{"1", "-", 
           RowBox[{"Total", "[", 
            RowBox[{"Total", "[", 
             RowBox[{"Table", "[", 
              RowBox[{
               RowBox[{
                SubscriptBox["x", 
                 RowBox[{"{", 
                  RowBox[{"i", ",", "j"}], "}"}]], "[", "t", "]"}], ",", 
               RowBox[{"{", 
                RowBox[{"i", ",", "1", ",", "8"}], "}"}]}], "]"}], "]"}], 
            "]"}]}]}], ",", 
         RowBox[{"{", 
          RowBox[{"j", ",", "1", ",", "5"}], "}"}]}], "]"}], ";"}], "*)"}], 
     "\[IndentingNewLine]", 
     RowBox[{
      RowBox[{"Table", "[", 
       RowBox[{
        RowBox[{
         SubscriptBox["u", "j"], " ", "=", " ", 
         RowBox[{"1.4", "-", 
          RowBox[{"(", 
           RowBox[{"2", "*", 
            RowBox[{"j", "/", "10"}]}], ")"}]}]}], ",", 
        RowBox[{"{", 
         RowBox[{"j", ",", "1", ",", "5"}], "}"}]}], "]"}], "//", "N"}], ";", 
     "\[IndentingNewLine]", 
     RowBox[{"res", "=", " ", 
      RowBox[{"Table", "[", 
       RowBox[{
        RowBox[{
         RowBox[{"(", 
          RowBox[{"Vars", "/.", 
           RowBox[{"NDSolve", "[", 
            RowBox[{
             RowBox[{
              RowBox[{"{", 
               RowBox[{
                RowBox[{"Table", "[", 
                 RowBox[{
                  RowBox[{
                   RowBox[{"(", 
                    RowBox[{
                    RowBox[{
                    SuperscriptBox[
                    SubscriptBox["x", 
                    RowBox[{"{", 
                    RowBox[{"i", ",", "j"}], "}"}]], "\[Prime]",
                    MultilineFunction->None], "[", "t", "]"}], " ", "==", 
                    RowBox[{
                    RowBox[{"(", " ", 
                    RowBox[{
                    RowBox[{"z", "[", "t", "]"}], "*", "B", "*", " ", 
                    RowBox[{"c", "^", 
                    RowBox[{"Total", "[", 
                    RowBox[{"Strains", "[", 
                    RowBox[{"[", "i", "]"}], "]"}], "]"}]}], "*", " ", 
                    RowBox[{"BalancingSelection", "[", 
                    RowBox[{"j", ",", "5"}], "]"}], "*", 
                    RowBox[{"(", 
                    RowBox[{
                    RowBox[{
                    SubscriptBox["x", 
                    RowBox[{"{", 
                    RowBox[{"i", ",", "j"}], "}"}]], "[", "t", "]"}], "-", 
                    RowBox[{"RecombineAway", "[", 
                    RowBox[{"i", ",", "j", ",", "nn"}], "]"}], "+", 
                    RowBox[{"RecombineTo", "[", 
                    RowBox[{"i", ",", "j", ",", "nn"}], "]"}]}], ")"}]}], 
                    ")"}], " ", "-", " ", 
                    RowBox[{
                    RowBox[{
                    SubscriptBox["x", 
                    RowBox[{"{", 
                    RowBox[{"i", ",", "j"}], "}"}]], "[", "t", "]"}], "*", 
                    RowBox[{"(", 
                    RowBox[{
                    SubscriptBox["u", "j"], "+", 
                    RowBox[{"Total", "[", 
                    RowBox[{"cc", "*", "trs", "*", 
                    RowBox[{"(", 
                    RowBox[{"1", "-", 
                    RowBox[{"Strains", "[", 
                    RowBox[{"[", "i", "]"}], "]"}]}], ")"}]}], "]"}]}], 
                    ")"}]}]}]}], ")"}], "/.", 
                   RowBox[{"{", 
                    RowBox[{
                    RowBox[{"c", "\[Rule]", "0.95"}], ",", 
                    RowBox[{"B", "\[Rule]", "2"}]}], "}"}]}], ",", 
                  RowBox[{"{", 
                   RowBox[{"i", ",", "1", ",", "8"}], "}"}], ",", 
                  RowBox[{"{", 
                   RowBox[{"j", ",", "1", ",", "5"}], "}"}]}], "]"}], ",", 
                "Constrains", ",", 
                RowBox[{"{", 
                 RowBox[{"Init", ",", 
                  RowBox[{
                   RowBox[{"z", "[", "0", "]"}], " ", "\[Equal]", "0"}]}], 
                 "}"}]}], "}"}], "//", "Flatten"}], ",", "Vars2", ",", 
             RowBox[{"{", 
              RowBox[{"t", ",", "0", ",", "1000000"}], "}"}]}], "]"}]}], 
          ")"}], "/.", 
         RowBox[{"{", 
          RowBox[{"t", "\[Rule]", "1000000"}], "}"}]}], ",", 
        RowBox[{"{", 
         RowBox[{"cc", ",", 
          RowBox[{"{", "0.12", "}"}]}], "}"}]}], "]"}]}], ";", 
     "\[IndentingNewLine]", 
     RowBox[{"TP", " ", "=", " ", 
      RowBox[{"Table", "[", 
       RowBox[{
        RowBox[{
         RowBox[{"Transpose", "@", 
          RowBox[{"(", 
           RowBox[{"res", "[", 
            RowBox[{"[", 
             RowBox[{"All", ",", "1", ",", 
              RowBox[{
               RowBox[{"Position", "[", 
                RowBox[{
                 RowBox[{
                  RowBox[{"Table", "[", 
                   RowBox[{
                    RowBox[{"j", "\[Equal]", "x"}], ",", 
                    RowBox[{"{", 
                    RowBox[{"i", ",", "1", ",", "8"}], "}"}], ",", 
                    RowBox[{"{", 
                    RowBox[{"j", ",", "1", ",", "5"}], "}"}]}], "]"}], "//", 
                  "Flatten"}], ",", "True"}], "]"}], "//", "Flatten"}]}], 
             "]"}], "]"}], ")"}]}], "//", "Flatten"}], ",", 
        RowBox[{"{", 
         RowBox[{"x", ",", "1", ",", "5"}], "}"}]}], "]"}]}], ";", 
     "\[IndentingNewLine]", 
     RowBox[{"(*", 
      RowBox[{
       RowBox[{"Need", " ", "rounding", " ", "step"}], ",", " ", 
       RowBox[{
       "otherwise", " ", "problems", " ", "by", " ", "things", " ", "that", 
        " ", "are", " ", "zero", " ", "not", " ", "being", " ", 
        "numberically", " ", "zero"}]}], "*)"}], "\[IndentingNewLine]", 
     RowBox[{"TP", " ", "=", " ", 
      RowBox[{"Round", "[", 
       RowBox[{"TP", ",", 
        RowBox[{"10", "^", 
         RowBox[{"-", "10"}]}]}], "]"}]}], ";", "\[IndentingNewLine]", 
     RowBox[{"F1", " ", "=", " ", 
      RowBox[{
       RowBox[{"Total", "[", 
        RowBox[{"Total", "[", 
         RowBox[{"TP", "[", 
          RowBox[{"[", 
           RowBox[{"All", ",", 
            RowBox[{"{", 
             RowBox[{"5", ",", "6", ",", "7", ",", "8"}], "}"}]}], "]"}], 
          "]"}], "]"}], "]"}], "/", 
       RowBox[{"Total", "[", 
        RowBox[{"Total", "[", "TP", "]"}], "]"}]}]}], ";", 
     "\[IndentingNewLine]", 
     RowBox[{"F2", " ", "=", " ", 
      RowBox[{
       RowBox[{"Total", "[", 
        RowBox[{"Total", "[", 
         RowBox[{"TP", "[", 
          RowBox[{"[", 
           RowBox[{"All", ",", 
            RowBox[{"{", 
             RowBox[{"3", ",", "4", ",", "7", ",", "8"}], "}"}]}], "]"}], 
          "]"}], "]"}], "]"}], "/", 
       RowBox[{"Total", "[", 
        RowBox[{"Total", "[", "TP", "]"}], "]"}]}]}], ";", 
     "\[IndentingNewLine]", 
     RowBox[{"F3", " ", "=", " ", 
      RowBox[{
       RowBox[{"Total", "[", 
        RowBox[{"Total", "[", 
         RowBox[{"TP", "[", 
          RowBox[{"[", 
           RowBox[{"All", ",", 
            RowBox[{"{", 
             RowBox[{"2", ",", "4", ",", "6", ",", "8"}], "}"}]}], "]"}], 
          "]"}], "]"}], "]"}], "/", 
       RowBox[{"Total", "[", 
        RowBox[{"Total", "[", "TP", "]"}], "]"}]}]}], ";", 
     "\[IndentingNewLine]", 
     RowBox[{"T12", " ", "=", " ", 
      RowBox[{
       RowBox[{"Total", "[", 
        RowBox[{"Total", "[", 
         RowBox[{"TP", "[", 
          RowBox[{"[", 
           RowBox[{"All", ",", 
            RowBox[{"{", 
             RowBox[{"7", ",", "8"}], "}"}]}], "]"}], "]"}], "]"}], "]"}], 
       "/", 
       RowBox[{"Total", "[", 
        RowBox[{"Total", "[", "TP", "]"}], "]"}]}]}], ";", 
     "\[IndentingNewLine]", 
     RowBox[{"T13", " ", "=", " ", 
      RowBox[{
       RowBox[{"Total", "[", 
        RowBox[{"Total", "[", 
         RowBox[{"TP", "[", 
          RowBox[{"[", 
           RowBox[{"All", ",", 
            RowBox[{"{", 
             RowBox[{"6", ",", "8"}], "}"}]}], "]"}], "]"}], "]"}], "]"}], 
       "/", 
       RowBox[{"Total", "[", 
        RowBox[{"Total", "[", "TP", "]"}], "]"}]}]}], ";", 
     "\[IndentingNewLine]", 
     RowBox[{"T23", " ", "=", " ", 
      RowBox[{
       RowBox[{"Total", "[", 
        RowBox[{"Total", "[", 
         RowBox[{"TP", "[", 
          RowBox[{"[", 
           RowBox[{"All", ",", 
            RowBox[{"{", 
             RowBox[{"4", ",", "8"}], "}"}]}], "]"}], "]"}], "]"}], "]"}], 
       "/", 
       RowBox[{"Total", "[", 
        RowBox[{"Total", "[", "TP", "]"}], "]"}]}]}], ";", 
     "\[IndentingNewLine]", 
     RowBox[{"LD12", " ", "=", " ", 
      RowBox[{
       RowBox[{"(", 
        RowBox[{"T12", " ", "-", " ", 
         RowBox[{"F1", "*", "F2"}]}], ")"}], "/", 
       RowBox[{"Min", "[", 
        RowBox[{"{", " ", 
         RowBox[{
          RowBox[{
           RowBox[{"(", 
            RowBox[{"1", "-", "F1"}], ")"}], "*", "F2"}], ",", 
          RowBox[{
           RowBox[{"(", 
            RowBox[{"1", "-", "F2"}], ")"}], "*", "F1"}]}], "}"}], "]"}]}]}], 
     ";", "\[IndentingNewLine]", 
     RowBox[{"LD13", " ", "=", " ", 
      RowBox[{
       RowBox[{"(", 
        RowBox[{"T13", " ", "-", " ", 
         RowBox[{"F1", "*", "F3"}]}], ")"}], "/", 
       RowBox[{"Min", "[", 
        RowBox[{"{", " ", 
         RowBox[{
          RowBox[{
           RowBox[{"(", 
            RowBox[{"1", "-", "F1"}], ")"}], "*", "F3"}], ",", 
          RowBox[{
           RowBox[{"(", 
            RowBox[{"1", "-", "F3"}], ")"}], "*", "F1"}]}], "}"}], "]"}]}]}], 
     ";", "\[IndentingNewLine]", 
     RowBox[{"LD23", " ", "=", " ", 
      RowBox[{
       RowBox[{"(", 
        RowBox[{"T23", " ", "-", " ", 
         RowBox[{"F3", "*", "F2"}]}], ")"}], "/", 
       RowBox[{"Min", "[", 
        RowBox[{"{", " ", 
         RowBox[{
          RowBox[{
           RowBox[{"(", 
            RowBox[{"1", "-", "F3"}], ")"}], "*", "F2"}], ",", 
          RowBox[{
           RowBox[{"(", 
            RowBox[{"1", "-", "F2"}], ")"}], "*", "F3"}]}], "}"}], "]"}]}]}], 
     ";", "\[IndentingNewLine]", 
     RowBox[{"(*", " ", 
      RowBox[{
      "Only", " ", "calculate", " ", "LD", " ", "when", " ", "it", " ", "is", 
       " ", "defined"}], "*)"}], "\[IndentingNewLine]", 
     RowBox[{"MLD4", " ", "=", " ", 
      RowBox[{"Mean", "[", 
       RowBox[{
        RowBox[{"Select", "[", 
         RowBox[{
          RowBox[{"{", 
           RowBox[{
            RowBox[{"{", 
             RowBox[{"LD12", ",", "F1", ",", "F2"}], "}"}], ",", 
            RowBox[{"{", 
             RowBox[{"LD13", ",", "F1", ",", "F3"}], "}"}], ",", 
            RowBox[{"{", 
             RowBox[{"LD23", ",", "F3", ",", "F2"}], "}"}]}], "}"}], ",", 
          RowBox[{
           RowBox[{"(", 
            RowBox[{
             RowBox[{
              RowBox[{"#", "[", 
               RowBox[{"[", "2", "]"}], "]"}], "<", "1"}], "&&", 
             RowBox[{
              RowBox[{"#", "[", 
               RowBox[{"[", "3", "]"}], "]"}], "<", "1"}], "&&", 
             RowBox[{
              RowBox[{"#", "[", 
               RowBox[{"[", "2", "]"}], "]"}], ">", "0"}], "&&", 
             RowBox[{
              RowBox[{"#", "[", 
               RowBox[{"[", "3", "]"}], "]"}], ">", "0"}]}], ")"}], "&"}]}], 
         "]"}], "[", 
        RowBox[{"[", 
         RowBox[{"All", ",", "1"}], "]"}], "]"}], "]"}]}], ";", 
     "\[IndentingNewLine]", 
     RowBox[{"RF4", " ", "=", " ", 
      RowBox[{"{", 
       RowBox[{"F1", ",", "F2", ",", "F3"}], "}"}]}], ";", 
     "\[IndentingNewLine]", 
     RowBox[{"ToReturn", " ", "=", " ", 
      RowBox[{"{", 
       RowBox[{"MLD4", ",", "RF4"}], "}"}]}]}]}], "]"}]}]], "Input",
 CellChangeTimes->{{3.744621476061098*^9, 3.7446214806594877`*^9}, 
   3.744712023282633*^9, {3.7449726397262087`*^9, 3.744972728781694*^9}, {
   3.7449730612873163`*^9, 3.7449730629828167`*^9}, {3.744973144972624*^9, 
   3.744973150554708*^9}, {3.753798030741884*^9, 3.753798036421748*^9}, {
   3.753798178630999*^9, 3.753798179089076*^9}, 
   3.753798266679652*^9},ExpressionUUID->"d5caf9fb-43c6-41e4-a41e-\
2bbbe6d55184"],

Cell[BoxData[
 RowBox[{
  RowBox[{"Result3", " ", "=", " ", 
   RowBox[{"Table", "[", 
    RowBox[{
     RowBox[{"FullCalcRecombination2", "[", "x", "]"}], ",", 
     RowBox[{"{", 
      RowBox[{"x", ",", 
       RowBox[{"Range", "[", 
        RowBox[{"0", ",", "0.01", ",", "0.0005"}], "]"}]}], "}"}]}], "]"}]}], 
  ";"}]], "Input",
 CellChangeTimes->{{3.753798282874844*^9, 
  3.753798283773348*^9}},ExpressionUUID->"b9cc86f2-79e0-4ff0-b652-\
f2528c081d4e"],

Cell[BoxData[
 RowBox[{
  RowBox[{"LD", " ", "=", " ", 
   RowBox[{
    RowBox[{"(", 
     RowBox[{"Transpose", "@", "Result3"}], ")"}], "[", 
    RowBox[{"[", "1", "]"}], "]"}]}], ";"}]], "Input",
 CellChangeTimes->{{3.7537982944958143`*^9, 
  3.753798305716947*^9}},ExpressionUUID->"721cb85b-ff24-450b-93a2-\
fcc635bdf0a0"],

Cell[CellGroupData[{

Cell[BoxData[{
 RowBox[{"ListLinePlot", "[", 
  RowBox[{
   RowBox[{"Transpose", "@", 
    RowBox[{
     RowBox[{"(", 
      RowBox[{"Transpose", "@", "Result3"}], ")"}], "[", 
     RowBox[{"[", "2", "]"}], "]"}]}], ",", 
   RowBox[{"DataRange", "\[Rule]", 
    RowBox[{"{", 
     RowBox[{"0", ",", "0.01"}], "}"}]}], ",", 
   RowBox[{"PlotRange", "\[Rule]", 
    RowBox[{"{", 
     RowBox[{"Automatic", ",", 
      RowBox[{"{", 
       RowBox[{"0", ",", "1.02"}], "}"}]}], "}"}]}], ",", 
   RowBox[{"PlotLegends", "\[Rule]", " ", 
    RowBox[{"LineLegend", "[", 
     RowBox[{
      RowBox[{"{", 
       RowBox[{"\"\<A\>\"", ",", "\"\<B\>\"", ",", "\"\<C\>\""}], "}"}], ",", 
      
      RowBox[{"LegendLabel", "\[Rule]", "\"\<Antibiotic\>\""}]}], "]"}]}], 
   ",", 
   RowBox[{"Frame", "\[Rule]", "True"}], ",", 
   RowBox[{"FrameLabel", "\[Rule]", 
    RowBox[{"{", 
     RowBox[{"\"\<Recombination\>\"", ",", "\"\<Resistance Frequency\>\""}], 
     "}"}]}], ",", 
   RowBox[{"PlotStyle", "\[Rule]", 
    RowBox[{"{", "Thick", "}"}]}], ",", 
   RowBox[{"BaseStyle", "\[Rule]", 
    RowBox[{"FontSize", "\[Rule]", "16"}]}]}], "]"}], "\[IndentingNewLine]", 
 RowBox[{
  RowBox[{"(*", 
   RowBox[{"Export", "[", 
    RowBox[{"\"\<F3b.pdf\>\"", ",", "%"}], "]"}], "*)"}]}]}], "Input",
 CellChangeTimes->{{3.753798315087861*^9, 
  3.753798322777088*^9}},ExpressionUUID->"84d8cbaf-0489-408b-82c1-\
e754e6e57cf5"],

Cell[BoxData[
 TemplateBox[{GraphicsBox[{{}, {{{}, {}, {
        Hue[0.67, 0.6, 0.6], 
        Directive[
         PointSize[0.016666666666666666`], 
         RGBColor[0.368417, 0.506779, 0.709798], 
         AbsoluteThickness[1.6], FontSize -> 16, 
         Thickness[Large]], 
        LineBox[CompressedData["
1:eJxTTMoPSmViYGAQBWIQDQOb72UZ6qtcsf+z8uMl3yQH+5clE6McTlyG8gPs
Zb/+M+3Numz/qy5rT8nkCPtZu25zi3DD5BPssxOvhl9aecm+WmSd+8OqFHs9
jd6oo26XoOoz7HXepR559fCifeVLNUOONTn2KpfntjtWX4TqL7CPvnJo3ymh
i/Y29/17p+cV2dvay2l3rbgANa/EPm3TGYY2mwv2uzx5mLTby+y3TeFo6Zl7
Hmp+hf07k2sWK/ads7facqJs3/wq+yD2a8+L7pyF2ldjv3WRrQXj9zP2O+Ra
XwfuqLPnPfQoO4PvDNT+Bnuh9y2q+5RO2885orChKKPRXvMaQ7iEySmoe5rs
eVZslut1Oml/+yfIwmb7mZMUdhv5nYC6r8VeK5q1Tj78uD0Ar2ah8A==
         "]]}, {
        Hue[0.9060679774997897, 0.6, 0.6], 
        Directive[
         PointSize[0.016666666666666666`], 
         RGBColor[0.880722, 0.611041, 0.142051], 
         AbsoluteThickness[1.6], FontSize -> 16, 
         Thickness[Large]], 
        LineBox[CompressedData["
1:eJxTTMoPSmViYGAQBWIQDQP6laEOnZce2v9Z+fGSb5KD/dPL3y8LpT6C8gPs
O/5N3ffq1SP7X3VZe0omR9hPfrIv63LSY6h8gr177XadiWce21eLrHN/WJVi
z9a3N/y5xhOo+gz7ddFsK70rn9hXvlQz5FiTY//vl7BQ0/4nUP0F9gt2Cfz3
+/vE3ua+f+/0vCJ7QZm2sz4mT6HmldgbyR7Yfyv1qf0uTx4m7fYye3sjZ0ep
yU+h5lfYV9zSO/15z1N7qy0nyvbNr7K/pfTFQ/7JU6h9NfZBT/eY6XI+s98h
1/o6cEed/Yet39716TyD2t9gH1ynMHmu3zP7OUcUNhRlNNrviBPunZ//DOqe
JnvVmwLnz/Q/s7/9E2Rhs327cLN40PpnUPe12PfvmpkVfO6ZPQBTf6qq
         "]]}, {
        Hue[0.1421359549995791, 0.6, 0.6], 
        Directive[
         PointSize[0.016666666666666666`], 
         RGBColor[0.560181, 0.691569, 0.194885], 
         AbsoluteThickness[1.6], FontSize -> 16, 
         Thickness[Large]], 
        LineBox[CompressedData["
1:eJxTTMoPSmViYGAQBWIQDQO750Ut/Hnluf2flR8v+SY52E+7+sX6ZMwLKD/A
vl76yoycxy/sf9Vl7SmZHGFfzPVD5EHaS6h8gr1BsEHfgicv7atF1rk/rEqx
Z2Ouc74d+QqqPsPe0uyI3OfDr+wrX6oZcqzJsVdoYHjjpvgaqr/A/spBt6cH
Cl/b29z3752eV2TvNKepb/u211DzSuxZfykscPz02n6XJw+TdnuZvb3zbd12
tTdQ8yvsy7f1OyeGvrG32nKibN/8KvsJrnxTHBreQO2rsd+eI7HOfMUb+x1y
ra8Dd9TZl1z5Hs1/7g3U/gb7Yxp8vFGf3tjPOaKwoSij0V526kK5ZtG3UPc0
2d9pzeK4Zf7W/vZPkIXN9t5fldxmRb6Fuq/FXoO559GHqrf2AP5LpoQ=
         
         "]]}}}, {}, {}, {}, {}}, {
    DisplayFunction -> Identity, PlotRangePadding -> {{
        Scaled[0.02], 
        Scaled[0.02]}, {0, 0}}, AxesOrigin -> {0, 0}, 
     PlotRange -> {{0, 0.01}, {0, 1.02}}, PlotRangeClipping -> True, 
     ImagePadding -> All, DisplayFunction -> Identity, AspectRatio -> 
     NCache[GoldenRatio^(-1), 0.6180339887498948], Axes -> {True, True}, 
     AxesLabel -> {None, None}, AxesOrigin -> {0, 0}, 
     BaseStyle -> (FontSize -> 16), DisplayFunction :> Identity, 
     Frame -> {{True, True}, {True, True}}, FrameLabel -> {{
        FormBox["\"Resistance Frequency\"", TraditionalForm], None}, {
        FormBox["\"Recombination\"", TraditionalForm], None}}, 
     FrameTicks -> {{Automatic, Automatic}, {Automatic, Automatic}}, 
     GridLines -> {None, None}, GridLinesStyle -> Directive[
       GrayLevel[0.5, 0.4]], 
     Method -> {"CoordinatesToolOptions" -> {"DisplayFunction" -> ({
           (Identity[#]& )[
            Part[#, 1]], 
           (Identity[#]& )[
            Part[#, 2]]}& ), "CopiedValueFunction" -> ({
           (Identity[#]& )[
            Part[#, 1]], 
           (Identity[#]& )[
            Part[#, 2]]}& )}}, PlotRange -> {{0, 0.01}, {0, 1.02}}, 
     PlotRangeClipping -> True, PlotRangePadding -> {{
        Scaled[0.02], 
        Scaled[0.02]}, {0, 0}}, Ticks -> {Automatic, Automatic}}],FormBox[
    FormBox[
     TemplateBox[{"\"A\"", "\"B\"", "\"C\""}, "LineLegend", 
      DisplayFunction -> (FormBox[
        StyleBox[
         StyleBox[
          PaneBox[
           TagBox[
            GridBox[{{
               StyleBox[
               "\"Antibiotic\"", {FontFamily -> "Arial"}, Background -> 
                Automatic, StripOnInput -> False]}, {
               TagBox[
                GridBox[{{
                   TagBox[
                    GridBox[{{
                    GraphicsBox[{{
                    Directive[
                    EdgeForm[
                    Directive[
                    Opacity[0.3], 
                    GrayLevel[0]]], 
                    PointSize[0.3], 
                    RGBColor[0.368417, 0.506779, 0.709798], 
                    AbsoluteThickness[1.6], FontSize -> 16, 
                    Thickness[Large]], {
                    LineBox[{{0, 10}, {20, 10}}]}}, {
                    Directive[
                    EdgeForm[
                    Directive[
                    Opacity[0.3], 
                    GrayLevel[0]]], 
                    PointSize[0.3], 
                    RGBColor[0.368417, 0.506779, 0.709798], 
                    AbsoluteThickness[1.6], FontSize -> 16, 
                    Thickness[Large]], {}}}, AspectRatio -> Full, 
                    ImageSize -> {20, 10}, PlotRangePadding -> None, 
                    ImagePadding -> Automatic, 
                    BaselinePosition -> (Scaled[0.1] -> Baseline)], #}, {
                    GraphicsBox[{{
                    Directive[
                    EdgeForm[
                    Directive[
                    Opacity[0.3], 
                    GrayLevel[0]]], 
                    PointSize[0.3], 
                    RGBColor[0.880722, 0.611041, 0.142051], 
                    AbsoluteThickness[1.6], FontSize -> 16, 
                    Thickness[Large]], {
                    LineBox[{{0, 10}, {20, 10}}]}}, {
                    Directive[
                    EdgeForm[
                    Directive[
                    Opacity[0.3], 
                    GrayLevel[0]]], 
                    PointSize[0.3], 
                    RGBColor[0.880722, 0.611041, 0.142051], 
                    AbsoluteThickness[1.6], FontSize -> 16, 
                    Thickness[Large]], {}}}, AspectRatio -> Full, 
                    ImageSize -> {20, 10}, PlotRangePadding -> None, 
                    ImagePadding -> Automatic, 
                    BaselinePosition -> (Scaled[0.1] -> Baseline)], #2}, {
                    GraphicsBox[{{
                    Directive[
                    EdgeForm[
                    Directive[
                    Opacity[0.3], 
                    GrayLevel[0]]], 
                    PointSize[0.3], 
                    RGBColor[0.560181, 0.691569, 0.194885], 
                    AbsoluteThickness[1.6], FontSize -> 16, 
                    Thickness[Large]], {
                    LineBox[{{0, 10}, {20, 10}}]}}, {
                    Directive[
                    EdgeForm[
                    Directive[
                    Opacity[0.3], 
                    GrayLevel[0]]], 
                    PointSize[0.3], 
                    RGBColor[0.560181, 0.691569, 0.194885], 
                    AbsoluteThickness[1.6], FontSize -> 16, 
                    Thickness[Large]], {}}}, AspectRatio -> Full, 
                    ImageSize -> {20, 10}, PlotRangePadding -> None, 
                    ImagePadding -> Automatic, 
                    BaselinePosition -> (Scaled[0.1] -> Baseline)], #3}}, 
                    GridBoxAlignment -> {
                    "Columns" -> {Center, Left}, "Rows" -> {{Baseline}}}, 
                    AutoDelete -> False, 
                    GridBoxDividers -> {
                    "Columns" -> {{False}}, "Rows" -> {{False}}}, 
                    GridBoxItemSize -> {
                    "Columns" -> {{All}}, "Rows" -> {{All}}}, 
                    GridBoxSpacings -> {
                    "Columns" -> {{0.5}}, "Rows" -> {{0.8}}}], "Grid"]}}, 
                 GridBoxAlignment -> {
                  "Columns" -> {{Left}}, "Rows" -> {{Top}}}, AutoDelete -> 
                 False, GridBoxItemSize -> {
                  "Columns" -> {{Automatic}}, "Rows" -> {{Automatic}}}, 
                 GridBoxSpacings -> {"Columns" -> {{1}}, "Rows" -> {{0}}}], 
                "Grid"]}}, GridBoxAlignment -> {"Columns" -> {{Center}}}, 
             AutoDelete -> False, 
             GridBoxItemSize -> {
              "Columns" -> {{Automatic}}, "Rows" -> {{Automatic}}}, 
             GridBoxSpacings -> {
              "Columns" -> {{Automatic}}, "Rows" -> {{Automatic}}}], "Grid"], 
           Alignment -> Left, AppearanceElements -> None, 
           ImageMargins -> {{5, 5}, {5, 5}}, ImageSizeAction -> 
           "ResizeToFit"], LineIndent -> 0, StripOnInput -> False], {
         FontFamily -> "Arial"}, Background -> Automatic, StripOnInput -> 
         False], TraditionalForm]& ), 
      InterpretationFunction :> (RowBox[{"LineLegend", "[", 
         RowBox[{
           RowBox[{"{", 
             RowBox[{
               RowBox[{"Directive", "[", 
                 RowBox[{
                   RowBox[{"PointSize", "[", "0.016666666666666666`", "]"}], 
                   ",", 
                   InterpretationBox[
                    ButtonBox[
                    TooltipBox[
                    GraphicsBox[{{
                    GrayLevel[0], 
                    RectangleBox[{0, 0}]}, {
                    GrayLevel[0], 
                    RectangleBox[{1, -1}]}, {
                    RGBColor[0.368417, 0.506779, 0.709798], 
                    RectangleBox[{0, -1}, {2, 1}]}}, DefaultBaseStyle -> 
                    "ColorSwatchGraphics", AspectRatio -> 1, Frame -> True, 
                    FrameStyle -> 
                    RGBColor[
                    0.24561133333333335`, 0.3378526666666667, 
                    0.4731986666666667], FrameTicks -> None, PlotRangePadding -> 
                    None, ImageSize -> 
                    Dynamic[{
                    Automatic, 1.35 CurrentValue["FontCapHeight"]/
                    AbsoluteCurrentValue[Magnification]}]], 
                    "RGBColor[0.368417, 0.506779, 0.709798]"], Appearance -> 
                    None, BaseStyle -> {}, BaselinePosition -> Baseline, 
                    DefaultBaseStyle -> {}, ButtonFunction :> 
                    With[{Typeset`box$ = EvaluationBox[]}, 
                    If[
                    Not[
                    AbsoluteCurrentValue["Deployed"]], 
                    SelectionMove[Typeset`box$, All, Expression]; 
                    FrontEnd`Private`$ColorSelectorInitialAlpha = 1; 
                    FrontEnd`Private`$ColorSelectorInitialColor = 
                    RGBColor[0.368417, 0.506779, 0.709798]; 
                    FrontEnd`Private`$ColorSelectorUseMakeBoxes = True; 
                    MathLink`CallFrontEnd[
                    FrontEnd`AttachCell[Typeset`box$, 
                    FrontEndResource["RGBColorValueSelector"], {
                    0, {Left, Bottom}}, {Left, Top}, 
                    "ClosingActions" -> {
                    "SelectionDeparture", "ParentChanged", 
                    "EvaluatorQuit"}]]]], BaseStyle -> Inherited, Evaluator -> 
                    Automatic, Method -> "Preemptive"], 
                    RGBColor[0.368417, 0.506779, 0.709798], Editable -> False,
                     Selectable -> False], ",", 
                   RowBox[{"AbsoluteThickness", "[", "1.6`", "]"}], ",", 
                   RowBox[{"FontSize", "\[Rule]", "16"}], ",", 
                   RowBox[{"Thickness", "[", "Large", "]"}]}], "]"}], ",", 
               RowBox[{"Directive", "[", 
                 RowBox[{
                   RowBox[{"PointSize", "[", "0.016666666666666666`", "]"}], 
                   ",", 
                   InterpretationBox[
                    ButtonBox[
                    TooltipBox[
                    GraphicsBox[{{
                    GrayLevel[0], 
                    RectangleBox[{0, 0}]}, {
                    GrayLevel[0], 
                    RectangleBox[{1, -1}]}, {
                    RGBColor[0.880722, 0.611041, 0.142051], 
                    RectangleBox[{0, -1}, {2, 1}]}}, DefaultBaseStyle -> 
                    "ColorSwatchGraphics", AspectRatio -> 1, Frame -> True, 
                    FrameStyle -> 
                    RGBColor[
                    0.587148, 0.40736066666666665`, 0.09470066666666668], 
                    FrameTicks -> None, PlotRangePadding -> None, ImageSize -> 
                    Dynamic[{
                    Automatic, 1.35 CurrentValue["FontCapHeight"]/
                    AbsoluteCurrentValue[Magnification]}]], 
                    "RGBColor[0.880722, 0.611041, 0.142051]"], Appearance -> 
                    None, BaseStyle -> {}, BaselinePosition -> Baseline, 
                    DefaultBaseStyle -> {}, ButtonFunction :> 
                    With[{Typeset`box$ = EvaluationBox[]}, 
                    If[
                    Not[
                    AbsoluteCurrentValue["Deployed"]], 
                    SelectionMove[Typeset`box$, All, Expression]; 
                    FrontEnd`Private`$ColorSelectorInitialAlpha = 1; 
                    FrontEnd`Private`$ColorSelectorInitialColor = 
                    RGBColor[0.880722, 0.611041, 0.142051]; 
                    FrontEnd`Private`$ColorSelectorUseMakeBoxes = True; 
                    MathLink`CallFrontEnd[
                    FrontEnd`AttachCell[Typeset`box$, 
                    FrontEndResource["RGBColorValueSelector"], {
                    0, {Left, Bottom}}, {Left, Top}, 
                    "ClosingActions" -> {
                    "SelectionDeparture", "ParentChanged", 
                    "EvaluatorQuit"}]]]], BaseStyle -> Inherited, Evaluator -> 
                    Automatic, Method -> "Preemptive"], 
                    RGBColor[0.880722, 0.611041, 0.142051], Editable -> False,
                     Selectable -> False], ",", 
                   RowBox[{"AbsoluteThickness", "[", "1.6`", "]"}], ",", 
                   RowBox[{"FontSize", "\[Rule]", "16"}], ",", 
                   RowBox[{"Thickness", "[", "Large", "]"}]}], "]"}], ",", 
               RowBox[{"Directive", "[", 
                 RowBox[{
                   RowBox[{"PointSize", "[", "0.016666666666666666`", "]"}], 
                   ",", 
                   InterpretationBox[
                    ButtonBox[
                    TooltipBox[
                    GraphicsBox[{{
                    GrayLevel[0], 
                    RectangleBox[{0, 0}]}, {
                    GrayLevel[0], 
                    RectangleBox[{1, -1}]}, {
                    RGBColor[0.560181, 0.691569, 0.194885], 
                    RectangleBox[{0, -1}, {2, 1}]}}, DefaultBaseStyle -> 
                    "ColorSwatchGraphics", AspectRatio -> 1, Frame -> True, 
                    FrameStyle -> 
                    RGBColor[
                    0.37345400000000006`, 0.461046, 0.12992333333333334`], 
                    FrameTicks -> None, PlotRangePadding -> None, ImageSize -> 
                    Dynamic[{
                    Automatic, 1.35 CurrentValue["FontCapHeight"]/
                    AbsoluteCurrentValue[Magnification]}]], 
                    "RGBColor[0.560181, 0.691569, 0.194885]"], Appearance -> 
                    None, BaseStyle -> {}, BaselinePosition -> Baseline, 
                    DefaultBaseStyle -> {}, ButtonFunction :> 
                    With[{Typeset`box$ = EvaluationBox[]}, 
                    If[
                    Not[
                    AbsoluteCurrentValue["Deployed"]], 
                    SelectionMove[Typeset`box$, All, Expression]; 
                    FrontEnd`Private`$ColorSelectorInitialAlpha = 1; 
                    FrontEnd`Private`$ColorSelectorInitialColor = 
                    RGBColor[0.560181, 0.691569, 0.194885]; 
                    FrontEnd`Private`$ColorSelectorUseMakeBoxes = True; 
                    MathLink`CallFrontEnd[
                    FrontEnd`AttachCell[Typeset`box$, 
                    FrontEndResource["RGBColorValueSelector"], {
                    0, {Left, Bottom}}, {Left, Top}, 
                    "ClosingActions" -> {
                    "SelectionDeparture", "ParentChanged", 
                    "EvaluatorQuit"}]]]], BaseStyle -> Inherited, Evaluator -> 
                    Automatic, Method -> "Preemptive"], 
                    RGBColor[0.560181, 0.691569, 0.194885], Editable -> False,
                     Selectable -> False], ",", 
                   RowBox[{"AbsoluteThickness", "[", "1.6`", "]"}], ",", 
                   RowBox[{"FontSize", "\[Rule]", "16"}], ",", 
                   RowBox[{"Thickness", "[", "Large", "]"}]}], "]"}]}], "}"}],
            ",", 
           RowBox[{"{", 
             RowBox[{#, ",", #2, ",", #3}], "}"}], ",", 
           RowBox[{"LegendMarkers", "\[Rule]", 
             RowBox[{"{", 
               RowBox[{
                 RowBox[{"{", 
                   RowBox[{"False", ",", "Automatic"}], "}"}], ",", 
                 RowBox[{"{", 
                   RowBox[{"False", ",", "Automatic"}], "}"}], ",", 
                 RowBox[{"{", 
                   RowBox[{"False", ",", "Automatic"}], "}"}]}], "}"}]}], ",", 
           RowBox[{"Joined", "\[Rule]", 
             RowBox[{"{", 
               RowBox[{"True", ",", "True", ",", "True"}], "}"}]}], ",", 
           RowBox[{"LabelStyle", "\[Rule]", 
             RowBox[{"{", "}"}]}], ",", 
           RowBox[{"LegendLabel", "\[Rule]", "\"Antibiotic\""}], ",", 
           RowBox[{"LegendLayout", "\[Rule]", "\"Column\""}]}], "]"}]& ), 
      Editable -> True], TraditionalForm], TraditionalForm]},
  "Legended",
  DisplayFunction->(GridBox[{{
      TagBox[
       ItemBox[
        PaneBox[
         TagBox[#, "SkipImageSizeLevel"], Alignment -> {Center, Baseline}, 
         BaselinePosition -> Baseline], DefaultBaseStyle -> "Labeled"], 
       "SkipImageSizeLevel"], 
      ItemBox[#2, DefaultBaseStyle -> "LabeledLabel"]}}, 
    GridBoxAlignment -> {"Columns" -> {{Center}}, "Rows" -> {{Center}}}, 
    AutoDelete -> False, GridBoxItemSize -> Automatic, 
    BaselinePosition -> {1, 1}]& ),
  Editable->True,
  InterpretationFunction->(RowBox[{"Legended", "[", 
     RowBox[{#, ",", 
       RowBox[{"Placed", "[", 
         RowBox[{#2, ",", "After"}], "]"}]}], "]"}]& )]], "Output",
 CellChangeTimes->{{3.7537983202865667`*^9, 3.753798323321661*^9}, 
   3.7603608962759132`*^9},ExpressionUUID->"001e4524-be07-474b-a5bf-\
e8f03397b5bd"]
}, Open  ]],

Cell[CellGroupData[{

Cell[BoxData[{
 RowBox[{"ListLinePlot", "[", 
  RowBox[{"LD", ",", 
   RowBox[{"Frame", "\[Rule]", "True"}], ",", 
   RowBox[{"FrameLabel", "\[Rule]", 
    RowBox[{"{", 
     RowBox[{"\"\<Recombination\>\"", ",", "\"\<Mean LD\>\""}], "}"}]}], ",", 
   
   RowBox[{"PlotStyle", "\[Rule]", 
    RowBox[{"{", "Thick", "}"}]}], ",", 
   RowBox[{"BaseStyle", "\[Rule]", 
    RowBox[{"FontSize", "\[Rule]", "16"}]}], ",", 
   RowBox[{"DataRange", "\[Rule]", 
    RowBox[{"{", 
     RowBox[{"0", ",", "0.01"}], "}"}]}], ",", 
   RowBox[{"PlotRange", "\[Rule]", 
    RowBox[{"{", 
     RowBox[{"Automatic", ",", 
      RowBox[{"{", 
       RowBox[{
        RowBox[{"-", "0.05"}], ",", "1.05"}], "}"}]}], "}"}]}]}], 
  "]"}], "\[IndentingNewLine]", 
 RowBox[{
  RowBox[{"(*", 
   RowBox[{"Export", "[", 
    RowBox[{"\"\<F4b.pdf\>\"", ",", "%"}], "]"}], "*)"}]}]}], "Input",
 CellChangeTimes->{{3.753798342443564*^9, 
  3.75379834487001*^9}},ExpressionUUID->"bfefc1bf-775e-4a5c-85e9-\
ebaf6bbe7404"],

Cell[BoxData[
 GraphicsBox[{{}, {{}, {}, 
    {RGBColor[0.368417, 0.506779, 0.709798], PointSize[0.019444444444444445`],
      Thickness[Large], 
     StyleBox[LineBox[CompressedData["
1:eJxTTMoPSmViYGAQBWIQjQo+2P9Z+fGSb5KDfcTfTxKlee+h/AB7K32VvWfv
vbP/VZe1p2RyhP2l/T0eBwLfQeUT7FtdmRqvHn9rXy2yzv1hVYq9YWOOfpzj
W6j6DHtbJq/pufve2Fe+VDPkWJNjH+N1dsUDuzdQ/QX28ZtVnpYcem1vc9+/
d3pekb2xXPnGJx6voeaV2B9aO8/558VX9rs8eZi028vs5Sf2S/fFvoKaX2Hv
tu99VM/rl/ZWW06U7ZtfZb/98iOrp9UvofbV2DNHJTD08b203yHX+jpwR529
fbbyzNrFL6D2N9izhyi2rbZ6YT/niMKGooxG+zehvKr8V55D3dNkn6w+fcX8
/Of2t3+CLGy2D3h961Mw73Oo+1rslxxeVKy09pk9AFa/pAU=
       "]],
      FontSize->16]}}, {}, {}, {}, {}},
  AspectRatio->NCache[GoldenRatio^(-1), 0.6180339887498948],
  Axes->{True, True},
  AxesLabel->{None, None},
  AxesOrigin->{0, 0},
  BaseStyle->(FontSize -> 16),
  DisplayFunction->Identity,
  Frame->{{True, True}, {True, True}},
  FrameLabel->{{
     FormBox["\"Mean LD\"", TraditionalForm], None}, {
     FormBox["\"Recombination\"", TraditionalForm], None}},
  FrameTicks->{{Automatic, Automatic}, {Automatic, Automatic}},
  GridLines->{None, None},
  GridLinesStyle->Directive[
    GrayLevel[0.5, 0.4]],
  ImagePadding->All,
  Method->{"CoordinatesToolOptions" -> {"DisplayFunction" -> ({
        (Identity[#]& )[
         Part[#, 1]], 
        (Identity[#]& )[
         Part[#, 2]]}& ), "CopiedValueFunction" -> ({
        (Identity[#]& )[
         Part[#, 1]], 
        (Identity[#]& )[
         Part[#, 2]]}& )}},
  PlotRange->{{0, 0.01}, {-0.05, 1.05}},
  PlotRangeClipping->True,
  PlotRangePadding->{{
     Scaled[0.02], 
     Scaled[0.02]}, {0, 0}},
  Ticks->{Automatic, Automatic}]], "Output",
 CellChangeTimes->{3.753798346386499*^9, 
  3.760360897816765*^9},ExpressionUUID->"fcb3605d-eaef-418a-bc18-\
df15ba2f49e2"]
}, Open  ]]
}, Closed]]
}, Closed]],

Cell[CellGroupData[{

Cell["\<\
Imperfectly correlated antibiotic consumption rates (Figure 4)\
\>", "Section",
 CellChangeTimes->{{3.753798400689452*^9, 3.753798418640087*^9}, {
  3.760361188437728*^9, 
  3.760361192081586*^9}},ExpressionUUID->"7579a5cf-deb4-4f7a-8e9e-\
c4c087a46af1"],

Cell["\<\
Testing the effect of imperfectly correlated antibiotic consumption rate on \
LD. Model with 2 antibiotics and 5 strata. Two situations: 1) strata differ \
in antibiotic consumption rate only and 2) strata differ both in clearance \
rate\
\>", "Text",
 CellChangeTimes->{{3.753799041735825*^9, 3.753799053443532*^9}, {
  3.753799083468099*^9, 3.7537991063944387`*^9}, {3.753800013043412*^9, 
  3.7538000148134623`*^9}, {3.754227864436022*^9, 3.754227974861391*^9}, {
  3.754228636483987*^9, 3.754228667593871*^9}, {3.7542289918706293`*^9, 
  3.754229031805079*^9}, {3.754229273070512*^9, 
  3.754229274838822*^9}},ExpressionUUID->"f31a3b09-8a44-4905-bc2a-\
028c139a292b"],

Cell["Set up model", "Text",
 CellChangeTimes->{{3.763371460697795*^9, 3.763371462287129*^9}, {
  3.763374309876277*^9, 
  3.763374311842806*^9}},ExpressionUUID->"a7aa614d-d48e-4703-a04e-\
480b1ee6047d"],

Cell[BoxData[{
 RowBox[{
  RowBox[{"nj", " ", "=", " ", "10"}], ";"}], "\[IndentingNewLine]", 
 RowBox[{
  RowBox[{"Strains", " ", "=", " ", 
   RowBox[{"Flatten", "[", 
    RowBox[{
     RowBox[{"Table", "[", 
      RowBox[{
       RowBox[{"{", 
        RowBox[{"i", ",", "j"}], "}"}], ",", 
       RowBox[{"{", 
        RowBox[{"i", ",", "0", ",", "1"}], "}"}], ",", 
       RowBox[{"{", 
        RowBox[{"j", ",", "0", ",", "1"}], "}"}]}], "]"}], ",", 
     RowBox[{"{", 
      RowBox[{"1", ",", "2"}], "}"}]}], "]"}]}], ";"}], "\[IndentingNewLine]", 
 RowBox[{
  RowBox[{"Vars", " ", "=", " ", 
   RowBox[{
    RowBox[{"Table", "[", 
     RowBox[{
      RowBox[{
       SubscriptBox["x", 
        RowBox[{"{", 
         RowBox[{"i", ",", "j"}], "}"}]], "[", "t", "]"}], ",", 
      RowBox[{"{", 
       RowBox[{"i", ",", "1", ",", "4"}], "}"}], ",", 
      RowBox[{"{", 
       RowBox[{"j", ",", "1", ",", "nj"}], "}"}]}], "]"}], "//", 
    "Flatten"}]}], ";"}], "\[IndentingNewLine]", 
 RowBox[{
  RowBox[{"Init", " ", "=", "  ", 
   RowBox[{
    RowBox[{"Table", "[", 
     RowBox[{
      RowBox[{
       RowBox[{
        SubscriptBox["x", 
         RowBox[{"{", 
          RowBox[{"i", ",", "j"}], "}"}]], "[", "0", "]"}], "\[Equal]", 
       RowBox[{"1", "/", 
        RowBox[{"(", 
         RowBox[{"nj", "*", "4"}], ")"}]}]}], ",", 
      RowBox[{"{", 
       RowBox[{"i", ",", "1", ",", "4"}], "}"}], ",", 
      RowBox[{"{", 
       RowBox[{"j", ",", "1", ",", "nj"}], "}"}]}], "]"}], "//", 
    "Flatten"}]}], ";"}], "\[IndentingNewLine]", 
 RowBox[{
  RowBox[{"Constrains", " ", "=", " ", 
   RowBox[{"Table", "[", 
    RowBox[{
     RowBox[{
      RowBox[{
       RowBox[{"(", 
        RowBox[{
         RowBox[{"Table", "[", 
          RowBox[{
           RowBox[{
            SubscriptBox["x", 
             RowBox[{"{", 
              RowBox[{"i", ",", "j"}], "}"}]], "[", "t", "]"}], ",", 
           RowBox[{"{", 
            RowBox[{"i", ",", "1", ",", "4"}], "}"}]}], "]"}], "//", 
         "Total"}], ")"}], "+", 
       RowBox[{
        SubscriptBox["z", "j"], "[", "t", "]"}]}], "\[Equal]", "1"}], ",", 
     RowBox[{"{", 
      RowBox[{"j", ",", "1", ",", "nj"}], "}"}]}], "]"}]}], 
  ";"}], "\[IndentingNewLine]", 
 RowBox[{
  RowBox[{"Vars2", " ", "=", " ", 
   RowBox[{"Flatten", "[", 
    RowBox[{"{", 
     RowBox[{"Vars", ",", 
      RowBox[{"Table", "[", 
       RowBox[{
        RowBox[{
         SubscriptBox["z", "x"], "[", "t", "]"}], ",", 
        RowBox[{"{", 
         RowBox[{"x", ",", "nj"}], "}"}]}], "]"}]}], "}"}], "]"}]}], 
  ";"}], "\[IndentingNewLine]", 
 RowBox[{
  RowBox[{"Table", "[", 
   RowBox[{
    RowBox[{
     SubscriptBox["U", "j"], "=", " ", 
     RowBox[{"1", "-", 
      RowBox[{"Total", "[", 
       RowBox[{"Total", "[", 
        RowBox[{"Table", "[", 
         RowBox[{
          RowBox[{
           SubscriptBox["x", 
            RowBox[{"{", 
             RowBox[{"i", ",", "j"}], "}"}]], "[", "t", "]"}], ",", 
          RowBox[{"{", 
           RowBox[{"i", ",", "1", ",", "4"}], "}"}]}], "]"}], "]"}], 
       "]"}]}]}], ",", 
    RowBox[{"{", 
     RowBox[{"j", ",", "1", ",", "nj"}], "}"}]}], "]"}], 
  ";"}], "\[IndentingNewLine]", 
 RowBox[{
  RowBox[{
   RowBox[{"RunModel", "[", 
    RowBox[{"cc_", ",", "us_"}], "]"}], ":=", 
   RowBox[{"Module", "[", 
    RowBox[{
     RowBox[{"{", 
      RowBox[{"nc", "=", "cc"}], "}"}], ",", 
     RowBox[{
      RowBox[{"res", "=", " ", 
       RowBox[{"{", 
        RowBox[{
         RowBox[{"(", 
          RowBox[{"Vars", "/.", 
           RowBox[{"NDSolve", "[", 
            RowBox[{
             RowBox[{
              RowBox[{"{", 
               RowBox[{
                RowBox[{"Table", "[", 
                 RowBox[{
                  RowBox[{
                   RowBox[{"(", 
                    RowBox[{
                    RowBox[{
                    SuperscriptBox[
                    SubscriptBox["x", 
                    RowBox[{"{", 
                    RowBox[{"i", ",", "j"}], "}"}]], "\[Prime]",
                    MultilineFunction->None], "[", "t", "]"}], " ", "==", 
                    RowBox[{
                    RowBox[{"(", " ", 
                    RowBox[{
                    SubscriptBox["U", "j"], "*", 
                    RowBox[{
                    SubscriptBox["x", 
                    RowBox[{"{", 
                    RowBox[{"i", ",", "j"}], "}"}]], "[", "t", "]"}], "*", 
                    "B", "*", " ", 
                    RowBox[{"c", "^", 
                    RowBox[{"Total", "[", 
                    RowBox[{"Strains", "[", 
                    RowBox[{"[", "i", "]"}], "]"}], "]"}]}]}], " ", ")"}], 
                    " ", "-", " ", 
                    RowBox[{
                    RowBox[{
                    SubscriptBox["x", 
                    RowBox[{"{", 
                    RowBox[{"i", ",", "j"}], "}"}]], "[", "t", "]"}], "*", 
                    RowBox[{"(", 
                    RowBox[{
                    SubscriptBox["u", "j"], "+", 
                    RowBox[{"Total", "[", 
                    RowBox[{
                    RowBox[{"{", 
                    RowBox[{
                    RowBox[{"Treatmentrates1", "[", 
                    RowBox[{"[", "j", "]"}], "]"}], ",", 
                    RowBox[{
                    RowBox[{"Treatmentrates2", "[", 
                    RowBox[{"[", "nc", "]"}], "]"}], "[", 
                    RowBox[{"[", "j", "]"}], "]"}]}], "}"}], "*", 
                    RowBox[{"(", 
                    RowBox[{"1", "-", 
                    RowBox[{"Strains", "[", 
                    RowBox[{"[", "i", "]"}], "]"}]}], ")"}]}], "]"}]}], 
                    ")"}]}]}]}], ")"}], "/.", 
                   RowBox[{"{", 
                    RowBox[{
                    RowBox[{"c", "\[Rule]", "0.95"}], ",", 
                    RowBox[{"B", "\[Rule]", "2"}]}], "}"}]}], ",", 
                  RowBox[{"{", 
                   RowBox[{"i", ",", "1", ",", "4"}], "}"}], ",", 
                  RowBox[{"{", 
                   RowBox[{"j", ",", "1", ",", "nj"}], "}"}]}], "]"}], ",", 
                "Constrains", ",", "Init"}], "}"}], "//", "Flatten"}], ",", 
             "Vars2", ",", 
             RowBox[{"{", 
              RowBox[{"t", ",", "0", ",", "100000"}], "}"}]}], "]"}]}], ")"}],
          "/.", 
         RowBox[{"{", 
          RowBox[{"t", "\[Rule]", "100000"}], "}"}]}], "}"}]}], ";", 
      "\[IndentingNewLine]", 
      RowBox[{"TP", " ", "=", " ", 
       RowBox[{"Round", "[", 
        RowBox[{
         RowBox[{"Table", "[", 
          RowBox[{
           RowBox[{
            RowBox[{"Transpose", "@", 
             RowBox[{"(", 
              RowBox[{"res", "[", 
               RowBox[{"[", 
                RowBox[{"All", ",", "1", ",", 
                 RowBox[{
                  RowBox[{"Position", "[", 
                   RowBox[{
                    RowBox[{
                    RowBox[{"Table", "[", 
                    RowBox[{
                    RowBox[{"j", "\[Equal]", "x"}], ",", 
                    RowBox[{"{", 
                    RowBox[{"i", ",", "1", ",", "4"}], "}"}], ",", 
                    RowBox[{"{", 
                    RowBox[{"j", ",", "1", ",", "nj"}], "}"}]}], "]"}], "//", 
                    "Flatten"}], ",", "True"}], "]"}], "//", "Flatten"}]}], 
                "]"}], "]"}], ")"}]}], "//", "Flatten"}], ",", 
           RowBox[{"{", 
            RowBox[{"x", ",", "1", ",", "nj"}], "}"}]}], "]"}], ",", 
         RowBox[{"10", "^", 
          RowBox[{"-", "10"}]}]}], "]"}]}], ";", "\[IndentingNewLine]", 
      RowBox[{"F1", " ", "=", " ", 
       RowBox[{
        RowBox[{"Total", "[", 
         RowBox[{"Total", "[", 
          RowBox[{"TP", "[", 
           RowBox[{"[", 
            RowBox[{"All", ",", 
             RowBox[{"{", 
              RowBox[{"3", ",", "4"}], "}"}]}], "]"}], "]"}], "]"}], "]"}], 
        "/", 
        RowBox[{"Total", "[", 
         RowBox[{"Total", "[", "TP", "]"}], "]"}]}]}], ";", 
      "\[IndentingNewLine]", 
      RowBox[{"F2", " ", "=", " ", 
       RowBox[{
        RowBox[{"Total", "[", 
         RowBox[{"Total", "[", 
          RowBox[{"TP", "[", 
           RowBox[{"[", 
            RowBox[{"All", ",", 
             RowBox[{"{", 
              RowBox[{"2", ",", "4"}], "}"}]}], "]"}], "]"}], "]"}], "]"}], 
        "/", 
        RowBox[{"Total", "[", 
         RowBox[{"Total", "[", "TP", "]"}], "]"}]}]}], ";", 
      "\[IndentingNewLine]", 
      RowBox[{"T12", " ", "=", " ", 
       RowBox[{
        RowBox[{"Total", "[", 
         RowBox[{"Total", "[", 
          RowBox[{"TP", "[", 
           RowBox[{"[", 
            RowBox[{"All", ",", 
             RowBox[{"{", "4", "}"}]}], "]"}], "]"}], "]"}], "]"}], "/", 
        RowBox[{"Total", "[", 
         RowBox[{"Total", "[", "TP", "]"}], "]"}]}]}], ";", 
      "\[IndentingNewLine]", 
      RowBox[{"LD12", " ", "=", " ", 
       RowBox[{"If", "[", 
        RowBox[{
         RowBox[{
          RowBox[{"(", 
           RowBox[{"T12", " ", "-", " ", 
            RowBox[{"F1", "*", "F2"}]}], ")"}], ">", "0"}], ",", 
         RowBox[{
          RowBox[{"(", 
           RowBox[{"T12", " ", "-", " ", 
            RowBox[{"F1", "*", "F2"}]}], ")"}], "/", 
          RowBox[{"Min", "[", 
           RowBox[{"{", " ", 
            RowBox[{
             RowBox[{
              RowBox[{"(", 
               RowBox[{"1", "-", "F1"}], ")"}], "*", "F2"}], ",", 
             RowBox[{
              RowBox[{"(", 
               RowBox[{"1", "-", "F2"}], ")"}], "*", "F1"}]}], "}"}], "]"}]}],
          ",", "  ", 
         RowBox[{
          RowBox[{"(", 
           RowBox[{"T12", " ", "-", " ", 
            RowBox[{"F1", "*", "F2"}]}], ")"}], "/", 
          RowBox[{"Min", "[", 
           RowBox[{"{", " ", 
            RowBox[{
             RowBox[{"F1", "*", "F2"}], ",", 
             RowBox[{
              RowBox[{"(", 
               RowBox[{"1", "-", "F2"}], ")"}], "*", 
              RowBox[{"(", 
               RowBox[{"1", "-", "F1"}], ")"}]}]}], "}"}], "]"}]}]}], "]"}]}],
       ";", "\[IndentingNewLine]", 
      RowBox[{"RF4", " ", "=", " ", 
       RowBox[{"{", 
        RowBox[{"F1", ",", "F2"}], "}"}]}], ";", "\[IndentingNewLine]", 
      RowBox[{"LD", " ", "=", " ", 
       RowBox[{"{", 
        RowBox[{"LD12", ",", "RF4"}], "}"}]}], ";", "\[IndentingNewLine]", 
      RowBox[{"Cor", " ", "=", " ", 
       RowBox[{"SpearmanRho", "[", 
        RowBox[{"Treatmentrates1", ",", 
         RowBox[{"Treatmentrates2", "[", 
          RowBox[{"[", "nc", "]"}], "]"}]}], "]"}]}], ";", 
      "\[IndentingNewLine]", 
      RowBox[{"Toreturn", " ", "=", " ", 
       RowBox[{"{", 
        RowBox[{"LD", ",", "Cor"}], "}"}]}]}]}], "]"}]}], 
  ";"}], "\[IndentingNewLine]", 
 RowBox[{
  RowBox[{"jitter", "=", "0.05"}], ";"}]}], "Input",
 CellChangeTimes->{{3.763363166342692*^9, 3.763363167219892*^9}, {
  3.763371466262238*^9, 3.763371469638773*^9}, {3.763374314934721*^9, 
  3.763374315340209*^9}, {3.7633743562338142`*^9, 
  3.763374374615958*^9}},ExpressionUUID->"a53e44d7-0ed0-4771-b6aa-\
61214a8aca13"],

Cell["\<\
No variation in duration of carriage between populations - 6 possible \
configurations.\
\>", "Text",
 CellChangeTimes->{{3.763374505621163*^9, 3.763374522492324*^9}, 
   3.763374579852021*^9, {3.763374666063134*^9, 3.763374709369319*^9}, {
   3.7633749258451643`*^9, 
   3.763374926307268*^9}},ExpressionUUID->"46fb15f2-e0fa-45bd-b0df-\
586b069a5196"],

Cell[CellGroupData[{

Cell[BoxData[{
 RowBox[{
  RowBox[{"Treatmentrates2", " ", "=", " ", 
   RowBox[{"Table", "[", 
    RowBox[{
     RowBox[{
      RowBox[{"{", 
       RowBox[{
        RowBox[{"Table", "[", 
         RowBox[{"0.025", ",", "n"}], "]"}], ",", 
        RowBox[{"Table", "[", 
         RowBox[{"0.075", ",", 
          RowBox[{"5", "-", "n"}]}], "]"}], ",", 
        RowBox[{"Table", "[", 
         RowBox[{"0.025", ",", 
          RowBox[{"5", "-", "n"}]}], "]"}], ",", 
        RowBox[{"Table", "[", 
         RowBox[{"0.075", ",", "n"}], "]"}]}], "}"}], "//", "Flatten"}], ",", 
     
     RowBox[{"{", 
      RowBox[{"n", ",", 
       RowBox[{"Range", "[", 
        RowBox[{"0", ",", "5"}], "]"}]}], "}"}]}], "]"}]}], ";"}], "\n", 
 RowBox[{
  RowBox[{"Treatmentrates1", " ", "=", " ", 
   RowBox[{
    RowBox[{"{", 
     RowBox[{
      RowBox[{"Table", "[", 
       RowBox[{"0.025", ",", "5"}], "]"}], ",", 
      RowBox[{"Table", "[", 
       RowBox[{"0.075", ",", "5"}], "]"}]}], "}"}], "//", "Flatten"}]}], 
  ";"}], "\[IndentingNewLine]", 
 RowBox[{
  RowBox[{"us", " ", "=", 
   RowBox[{"Table", "[", 
    RowBox[{"1", ",", 
     RowBox[{"{", 
      RowBox[{"n", ",", "10"}], "}"}]}], "]"}]}], 
  ";"}], "\[IndentingNewLine]", 
 RowBox[{
  RowBox[{
   RowBox[{"Table", "[", 
    RowBox[{
     RowBox[{
      SubscriptBox["u", "j"], " ", "=", " ", 
      RowBox[{"us", "[", 
       RowBox[{"[", "j", "]"}], "]"}]}], ",", 
     RowBox[{"{", 
      RowBox[{"j", ",", "1", ",", "nj"}], "}"}]}], "]"}], "//", "N"}], 
  ";"}], "\[IndentingNewLine]", 
 RowBox[{
  RowBox[{"results", " ", "=", " ", 
   RowBox[{"Table", "[", 
    RowBox[{
     RowBox[{"RunModel", "[", 
      RowBox[{"n", ",", "us"}], "]"}], ",", 
     RowBox[{"{", 
      RowBox[{"n", ",", "6"}], "}"}]}], "]"}]}], ";"}], "\[IndentingNewLine]", 
 RowBox[{
  RowBox[{"LD", " ", "=", " ", 
   RowBox[{"results", "[", 
    RowBox[{"[", 
     RowBox[{"All", ",", "1"}], "]"}], "]"}]}], 
  ";"}], "\[IndentingNewLine]", 
 RowBox[{
  RowBox[{"Cor", " ", "=", " ", 
   RowBox[{"results", "[", 
    RowBox[{"[", 
     RowBox[{"All", ",", "2"}], "]"}], "]"}]}], ";"}], "\[IndentingNewLine]", 

 RowBox[{" ", 
  RowBox[{"ListPlot", "[", 
   RowBox[{
    RowBox[{"Transpose", "[", 
     RowBox[{"{", 
      RowBox[{"Cor", ",", 
       RowBox[{"LD", "[", 
        RowBox[{"[", 
         RowBox[{"All", ",", "1"}], "]"}], "]"}]}], "}"}], "]"}], ",", 
    RowBox[{"Frame", "\[Rule]", "True"}], ",", 
    RowBox[{"FrameLabel", "\[Rule]", 
     RowBox[{"{", 
      RowBox[{
      "\"\<Correlation in antibiotic consumption\>\"", ",", "\"\<LD\>\""}], 
      "}"}]}], ",", 
    RowBox[{"PlotMarkers", "\[Rule]", 
     RowBox[{"{", 
      RowBox[{"Automatic", ",", "12"}], "}"}]}], ",", 
    RowBox[{"BaseStyle", "\[Rule]", 
     RowBox[{"FontSize", "\[Rule]", "16"}]}], ",", 
    RowBox[{"PlotStyle", "\[Rule]", "Black"}], ",", 
    RowBox[{"PlotRange", "\[Rule]", 
     RowBox[{"{", 
      RowBox[{
       RowBox[{"{", 
        RowBox[{
         RowBox[{"-", "1.1"}], ",", "1.1"}], "}"}], ",", 
       RowBox[{"{", 
        RowBox[{
         RowBox[{"-", "1.1"}], ",", "1.1"}], "}"}]}], "}"}]}], ",", 
    RowBox[{"PlotLabel", "\[Rule]", "\"\<no variation in \[Mu]\>\""}]}], 
   "]"}]}]}], "Input",
 CellChangeTimes->{{3.76337470694713*^9, 3.7633747069486713`*^9}, {
  3.7633747678801928`*^9, 3.763374769091695*^9}, {3.7633748722710876`*^9, 
  3.7633749125821457`*^9}, {3.7633749461867857`*^9, 3.76337499841709*^9}, {
  3.76344286417164*^9, 
  3.763442880330361*^9}},ExpressionUUID->"dc9d2c09-a732-4f43-a75c-\
266edffbd96f"],

Cell[BoxData[
 GraphicsBox[{{}, {
    {GrayLevel[0], AbsolutePointSize[6], AbsoluteThickness[1.6], 
     StyleBox[GeometricTransformationBox[InsetBox[
        StyleBox["\<\"\[FilledCircle]\"\>",
         StripOnInput->False,
         FontSize->
          12], {0., 0.}], {{{-1., -1.}}, {{-0.6, -0.607697654622974}}, \
{{-0.2, -0.20533756959432642`}}, {{0.2, 0.19967793104434334`}}, {{0.6, 
       0.59972165436685}}, {{1., 1.}}}],
      FontSize->16]}, {}}, {}, {}, {}, {}},
  AspectRatio->NCache[GoldenRatio^(-1), 0.6180339887498948],
  Axes->{True, True},
  AxesLabel->{None, None},
  AxesOrigin->{0, 0},
  BaseStyle->(FontSize -> 16),
  DisplayFunction->Identity,
  Frame->{{True, True}, {True, True}},
  FrameLabel->{{
     FormBox["\"LD\"", TraditionalForm], None}, {
     FormBox["\"Correlation in antibiotic consumption\"", TraditionalForm], 
     None}},
  FrameTicks->{{Automatic, Automatic}, {Automatic, Automatic}},
  GridLines->{None, None},
  GridLinesStyle->Directive[
    GrayLevel[0.5, 0.4]],
  ImagePadding->All,
  Method->{"CoordinatesToolOptions" -> {"DisplayFunction" -> ({
        (Identity[#]& )[
         Part[#, 1]], 
        (Identity[#]& )[
         Part[#, 2]]}& ), "CopiedValueFunction" -> ({
        (Identity[#]& )[
         Part[#, 1]], 
        (Identity[#]& )[
         Part[#, 2]]}& )}},
  PlotLabel->FormBox["\"no variation in \[Mu]\"", TraditionalForm],
  PlotRange->{{-1.1, 1.1}, {-1.1, 1.1}},
  PlotRangeClipping->True,
  PlotRangePadding->{{0, 0}, {0, 0}},
  Ticks->{Automatic, Automatic}]], "Output",
 CellChangeTimes->{{3.7633749916295233`*^9, 3.763374999184965*^9}, {
  3.7634428593796062`*^9, 
  3.763442881368203*^9}},ExpressionUUID->"20896764-6a94-4583-907c-\
7186e2264f5d"]
}, Open  ]],

Cell["\<\
Generate the permutations of treatment rate of second antibiotic (when \
duration of carriage varies ) - 252 possible configurations\
\>", "Text",
 CellChangeTimes->{{3.7633691271105747`*^9, 3.7633691355548067`*^9}, {
  3.763369198308506*^9, 3.7633692195430937`*^9}, {3.763369250678228*^9, 
  3.7633693082278957`*^9}, {3.763374679918511*^9, 
  3.763374685148279*^9}},ExpressionUUID->"532844c1-261d-4044-9cb4-\
7f562c67e77b"],

Cell[BoxData[{
 RowBox[{
  RowBox[{"Treatmentrates2", " ", "=", " ", 
   RowBox[{"Table", "[", 
    RowBox[{
     RowBox[{"Tuples", "[", 
      RowBox[{"{", 
       RowBox[{
        RowBox[{"Permutations", "[", 
         RowBox[{
          RowBox[{"{", 
           RowBox[{
            RowBox[{"Table", "[", 
             RowBox[{"0.025", ",", "n"}], "]"}], ",", 
            RowBox[{"Table", "[", 
             RowBox[{"0.075", ",", 
              RowBox[{"5", "-", "n"}]}], "]"}]}], "}"}], "//", "Flatten"}], 
         "]"}], ",", 
        RowBox[{"Permutations", "[", 
         RowBox[{
          RowBox[{"{", 
           RowBox[{
            RowBox[{"Table", "[", 
             RowBox[{"0.025", ",", 
              RowBox[{"5", "-", "n"}]}], "]"}], ",", 
            RowBox[{"Table", "[", 
             RowBox[{"0.075", ",", "n"}], "]"}]}], "}"}], "//", "Flatten"}], 
         "]"}]}], "}"}], "]"}], ",", 
     RowBox[{"{", 
      RowBox[{"n", ",", 
       RowBox[{"Range", "[", 
        RowBox[{"0", ",", "5"}], "]"}]}], "}"}]}], "]"}]}], 
  ";"}], "\[IndentingNewLine]", 
 RowBox[{
  RowBox[{"Treatmentrates2", " ", "=", " ", 
   RowBox[{"Table", "[", 
    RowBox[{
     RowBox[{
      RowBox[{
       RowBox[{"Flatten", "[", 
        RowBox[{"Treatmentrates2", ",", "1"}], "]"}], "[", 
       RowBox[{"[", "n", "]"}], "]"}], "//", "Flatten"}], ",", 
     RowBox[{"{", 
      RowBox[{"n", ",", "252"}], "}"}]}], "]"}]}], 
  ";"}], "\[IndentingNewLine]", 
 RowBox[{
  RowBox[{"Treatmentrates1", " ", "=", " ", 
   RowBox[{
    RowBox[{"{", 
     RowBox[{
      RowBox[{"Table", "[", 
       RowBox[{"0.025", ",", "5"}], "]"}], ",", 
      RowBox[{"Table", "[", 
       RowBox[{"0.075", ",", "5"}], "]"}]}], "}"}], "//", "Flatten"}]}], 
  ";"}], "\[IndentingNewLine]"}], "Input",
 CellChangeTimes->{{3.763369269353402*^9, 3.763369270386231*^9}, {
  3.763369309639517*^9, 3.763369338859075*^9}, {3.7633694659653883`*^9, 
  3.763369646021575*^9}, {3.76337018412844*^9, 3.763370195634295*^9}, {
  3.763370235049629*^9, 3.763370265689268*^9}, {3.763370352570141*^9, 
  3.7633704482918253`*^9}},ExpressionUUID->"e106c076-2cde-47b0-a6cc-\
a8a80443dcac"],

Cell["Large variation in duration of carriage", "Text",
 CellChangeTimes->{{3.763370270149234*^9, 3.763370278912047*^9}, {
  3.763371421616621*^9, 3.763371423557756*^9}, {3.763374295471663*^9, 
  3.763374298326103*^9}, {3.763374339521299*^9, 
  3.76337437318851*^9}},ExpressionUUID->"e34c3acb-cb26-4a9d-be53-\
4b6a9fcee184"],

Cell[BoxData[{
 RowBox[{
  RowBox[{"us", " ", "=", 
   RowBox[{
    RowBox[{"{", 
     RowBox[{
      RowBox[{"Range", "[", 
       RowBox[{"0.25", ",", "2", ",", 
        RowBox[{
         RowBox[{"(", 
          RowBox[{"2", "-", "0.25"}], ")"}], "/", 
         RowBox[{"(", 
          RowBox[{
           RowBox[{"nj", "/", "2"}], "-", "1"}], ")"}]}]}], "]"}], ",", 
      RowBox[{"Range", "[", 
       RowBox[{"0.25", ",", "2", ",", 
        RowBox[{
         RowBox[{"(", 
          RowBox[{"2", "-", "0.25"}], ")"}], "/", 
         RowBox[{"(", 
          RowBox[{
           RowBox[{"nj", "/", "2"}], "-", "1"}], ")"}]}]}], "]"}]}], "}"}], "//",
     "Flatten"}]}], ";"}], "\[IndentingNewLine]", 
 RowBox[{
  RowBox[{
   RowBox[{"Table", "[", 
    RowBox[{
     RowBox[{
      SubscriptBox["u", "j"], " ", "=", " ", 
      RowBox[{"us", "[", 
       RowBox[{"[", "j", "]"}], "]"}]}], ",", 
     RowBox[{"{", 
      RowBox[{"j", ",", "1", ",", "nj"}], "}"}]}], "]"}], "//", "N"}], 
  ";"}], "\[IndentingNewLine]", 
 RowBox[{
  RowBox[{"results", " ", "=", " ", 
   RowBox[{"Table", "[", 
    RowBox[{
     RowBox[{"RunModel", "[", 
      RowBox[{"n", ",", "us"}], "]"}], ",", 
     RowBox[{"{", 
      RowBox[{"n", ",", "252"}], "}"}]}], "]"}]}], 
  ";"}], "\[IndentingNewLine]", 
 RowBox[{
  RowBox[{"LD", " ", "=", " ", 
   RowBox[{"results", "[", 
    RowBox[{"[", 
     RowBox[{"All", ",", "1"}], "]"}], "]"}]}], 
  ";"}], "\[IndentingNewLine]", 
 RowBox[{
  RowBox[{"Cor", " ", "=", " ", 
   RowBox[{"results", "[", 
    RowBox[{"[", 
     RowBox[{"All", ",", "2"}], "]"}], "]"}]}], ";"}]}], "Input",
 CellChangeTimes->{{3.763370283858715*^9, 3.7633703064401073`*^9}, {
   3.7633708220641413`*^9, 3.763370822366349*^9}, 3.763374305792169*^9, {
   3.763374337642858*^9, 3.763374385700191*^9}, {3.7634429389445877`*^9, 
   3.763442939913868*^9}},ExpressionUUID->"d2bd9f7e-607e-49fa-86bd-\
8ba2b4f09b74"],

Cell[CellGroupData[{

Cell[BoxData[{
 RowBox[{
  RowBox[{"P1", " ", "=", " ", 
   RowBox[{"ListPlot", "[", 
    RowBox[{
     RowBox[{"Transpose", "[", 
      RowBox[{"{", 
       RowBox[{
        RowBox[{"Cor", "+", " ", 
         RowBox[{"RandomReal", "[", 
          RowBox[{
           RowBox[{"{", 
            RowBox[{
             RowBox[{
              RowBox[{"-", "jitter"}], "/", "2"}], ",", 
             RowBox[{"jitter", "/", "2"}]}], "}"}], ",", 
           RowBox[{"Dimensions", "[", "Cor", "]"}]}], "]"}]}], ",", 
        RowBox[{"LD", "[", 
         RowBox[{"[", 
          RowBox[{"All", ",", "1"}], "]"}], "]"}]}], "}"}], "]"}], ",", 
     RowBox[{"Frame", "\[Rule]", "True"}], ",", 
     RowBox[{"FrameLabel", "\[Rule]", 
      RowBox[{"{", 
       RowBox[{
       "\"\<Correlation in antibiotic consumption\>\"", ",", "\"\<LD\>\""}], 
       "}"}]}], ",", 
     RowBox[{"PlotStyle", "\[Rule]", 
      RowBox[{"{", 
       RowBox[{"Lighter", "[", "Red", "]"}], "}"}]}], ",", 
     RowBox[{"BaseStyle", "\[Rule]", 
      RowBox[{"FontSize", "\[Rule]", "16"}]}], ",", 
     RowBox[{"PlotRange", "\[Rule]", 
      RowBox[{"{", 
       RowBox[{
        RowBox[{"{", 
         RowBox[{
          RowBox[{"-", "1.1"}], ",", "1.1"}], "}"}], ",", 
        RowBox[{"{", 
         RowBox[{
          RowBox[{"-", "1.1"}], ",", "1.1"}], "}"}]}], "}"}]}], ",", 
     RowBox[{"PlotLabel", "\[Rule]", "\"\<large variation in \[Mu]\>\""}]}], 
    "]"}]}], ";"}], "\[IndentingNewLine]", 
 RowBox[{
  RowBox[{"DataToPlot", " ", "=", " ", 
   RowBox[{"Table", "[", 
    RowBox[{
     RowBox[{"Pick", "[", 
      RowBox[{
       RowBox[{"LD", "[", 
        RowBox[{"[", 
         RowBox[{"All", ",", "1"}], "]"}], "]"}], ",", 
       RowBox[{"Map", "[", 
        RowBox[{
         RowBox[{
          RowBox[{"#", "\[Equal]", 
           RowBox[{
            RowBox[{"Union", "[", "Cor", "]"}], "[", 
            RowBox[{"[", "i", "]"}], "]"}]}], "&"}], ",", "Cor"}], "]"}]}], 
      "]"}], ",", 
     RowBox[{"{", 
      RowBox[{"i", ",", 
       RowBox[{"Length", "[", 
        RowBox[{"Union", "[", "Cor", "]"}], "]"}]}], "}"}]}], "]"}]}], 
  ";"}], "\[IndentingNewLine]", 
 RowBox[{
  RowBox[{"Means", " ", "=", " ", 
   RowBox[{
    RowBox[{"Mean", "/@", "DataToPlot"}], "//", "N"}]}], 
  ";"}], "\[IndentingNewLine]", 
 RowBox[{
  RowBox[{"P2", " ", "=", " ", 
   RowBox[{"ListPlot", "[", 
    RowBox[{
     RowBox[{"Transpose", "[", 
      RowBox[{"{", 
       RowBox[{
        RowBox[{"Union", "[", "Cor", "]"}], ",", "Means"}], "}"}], "]"}], ",", 
     RowBox[{"Frame", "\[Rule]", "True"}], ",", 
     RowBox[{"FrameLabel", "\[Rule]", 
      RowBox[{"{", 
       RowBox[{
       "\"\<Correlation in antibiotic consumption\>\"", ",", "\"\<LD\>\""}], 
       "}"}]}], ",", 
     RowBox[{"PlotMarkers", "\[Rule]", 
      RowBox[{"{", 
       RowBox[{"Automatic", ",", "12"}], "}"}]}], ",", 
     RowBox[{"BaseStyle", "\[Rule]", 
      RowBox[{"FontSize", "\[Rule]", "16"}]}], ",", 
     RowBox[{"PlotStyle", "\[Rule]", "Black"}], ",", 
     RowBox[{"PlotRange", "\[Rule]", 
      RowBox[{"{", 
       RowBox[{
        RowBox[{"{", 
         RowBox[{
          RowBox[{"-", "1.1"}], ",", "1.1"}], "}"}], ",", 
        RowBox[{"{", 
         RowBox[{
          RowBox[{"-", "1.1"}], ",", "1.1"}], "}"}]}], "}"}]}]}], "]"}]}], 
  ";"}], "\[IndentingNewLine]", 
 RowBox[{"Show", "[", 
  RowBox[{"P1", ",", "P2"}], "]"}]}], "Input",
 CellChangeTimes->{{3.763370335891445*^9, 3.763370361681945*^9}, {
   3.7633704597485867`*^9, 3.76337047423878*^9}, {3.7633705478271313`*^9, 
   3.763370558714011*^9}, {3.763370589938284*^9, 3.7633705910465*^9}, {
   3.763370850302355*^9, 3.7633708841680937`*^9}, 3.763370947222858*^9, {
   3.7633710791211452`*^9, 3.763371081752215*^9}, 3.763371130930538*^9, {
   3.7633712397278223`*^9, 
   3.7633712422997637`*^9}},ExpressionUUID->"793cf543-ec27-49bf-b5e3-\
eda1827e6d5c"],

Cell[BoxData[
 GraphicsBox[{{{}, {{}, 
     {RGBColor[1, 
       NCache[
        Rational[1, 3], 0.3333333333333333], 
       NCache[
        Rational[1, 3], 0.3333333333333333]], PointSize[0.007333333333333334],
       AbsoluteThickness[1.6], 
      StyleBox[PointBox[CompressedData["
1:eJxNVgk4lWkbVsqWyggpfsXIkrJOJlpe01grFYMUKfqdSoUQKb+t0qlEpJMs
f7QILYPIms96znfOd0q206FI5xORqGxNI43/v+a8z7iuLtd9fe9z3897v8/9
SNMnwNl3toSExNTMv//9fnbq8lkrNELodAmrD3Y0EX12Hc+COSKM251ax24n
00Tb+5rpRqUWQkfusqEyISLuSLVvWtyRjiztjH+XWkwTlS57JHU5JNI0jm1l
X4T63hu1BvvVaCJXbrxwXPEVGnNR7DGQoAkHI9UNa7NeovjaHD8vOZqIab/y
eElzD+qaV3PPy48mvvqpWbdriJCBorrN9gNQv0+3p1lmNU3oBqT5KE9yEQu9
iNFwoonxD0r2dDGJdBz2TS/0oYkel3fy8ZZt6EpPmL7mLprochx7NPKiG0X7
63osF0J9bN5VdQ+CJsrTPhzb20IRm0wrW+tnvov7t+47YFNZShPOaVS8f+Jd
lGif9ejpkIgoKra6ce4KhRLeCPKbn4twfVKshklRNdTXH1CVMbYG/5RHg3Yt
OEVj/xYObj6/UAD+7Q+71h/eB/4JE49d2jabj/06YTt7RBBLYr+G/0x9qd/E
JuzfuI08zupBmxJc9L9LUNg/RRep9+uqSIIlyLM7//kNmt0+nhAkzSck/v/z
EeW+OcQWKlPYXwWG7U6hGRfrteQUiYZvc7CeS6Re/FJZHubXj7ilItfMwf6H
rkrN6AxlY/9zJQt5ehSH6H2hEHqzoBWZ06/OHXXn4fdgLSpQzwqiiFur0y4Z
be9GvcyKDrkQHu5vLcsm+IYChd/LLfWne9dJNtbrMWXtGUrmYD2LX5aoFvey
MX/cwPCxuloe9jPxqtGJMWcefk9hX6RJQgcXv8e5ndpHjt1g4/cVPJkKb5Dh
4vdR9S6R250L/TX2b/7xdj4Hv7/E5qMePvp8rPc8hFjgg/hYL+RwnaMRkwf8
Ac/1Vsaz8Xz49zw4PprDxv38NJkxn9YgiV1qb95VGkeiEE90av1MvbifYu3K
5ebzSMK8TOeP5WQjaquyZepv44B/poGCeZpc3A83quF1byAf69nnXEYrTOD+
cUs+dMetg/uqBCYHP5igMN/R3K0PTt+C+cnzSzheM5/EuEm9LS49AM6X/atr
6cW54NflAbf92Suh/rvvaqOz2XD+67cMX98C4EuR37BnjjTUKw74yc36gYtx
QknjS+czbDy/wXUq8UUyfCLe0Tyw+nsPKvJ2vKRxnofnt6HDbXB/OYcwNvva
y3QQoQaTLUYbaC6eZ7mWM/5Tb4GfmdKt/YzNJkpHcxlJMa/QhFyvt+sYB+vV
lx4ekjKhsJ7kFqU2FElhftZGK174OR7OU2+5l4XeV8ivfXOMS1UkF+c3ZTqG
pjQgv7LxQQGZclycXx/3e5pVNeDP7lA7ySQNyC/nQZ7g2TfQm1Bn0HPWgN5g
0q95KQYczL9mUWaM1BMS9uH1K/+9NMgjWg7yyplEG+r8sfCIciUP54uVPF6x
8h6XSJ3+Hvhi92sU1PvhbIQD5FlPg/mfT2/hvTamf7kfsINLXBPJPGpcTaFI
5j51nUwu1jtywiInmkViPZVgu8KJOA7m/5J+vew6i4/zPvRY5ZDNbMh7Aakh
2TizH8T7Rb52am+nKvRT8DDroJMmiffLSVMluYAR8O9J+oj5jvewXxgVBzP7
amG/aD1uzUztAr2HLWvCDTbwMX+O/QknuoXE+RJ8qjdd/BuJ8z5RIzNPu5bE
+VK5P9ietZSL879+mSBKV4nCeQuN8LTOsIQ8SNgq1h/bSuL9IquWv27Negrr
dTrPipyUpLCev1vro0ATEvMrD7aUJ/zMR2K+IE2JnCl3wEryYZLu1iTGg3sL
9fNruBiXJOdIpWVwMGYEjs+q/BO+u0jXKRhHwPeg68zygpPAR4Z+6zdqh/NW
Gc2nkqwAe5ou3CD9C4nE86lIdux/t4tE4vmc9jcbMPOh8PkU900bQ9dBfeAs
w6eCVDYSz7/If9WWP1ZzkTiPvD5hwv55XMx/wfKm7aEYPhLnk5FAypK2HKxn
eFWwedE28Md/Ot579lEuEuczIi7WmT3KQTiP1nVmLVvg/inCmBvtTlAfUb2J
vPOMROI8ai3gFq//Ae6rGqiiVX8c+L0euhBUGB/3I1MtE67nwsd6CZ1Fx9+y
wV/VBuGKx8KZv4N/z6eOhev5laFcJJ7PaYXtKEMF/PI2dSobqGNj7Dc8mK8T
xUfi+a82iiUb1nKROI+ZKraHgo9wMX/Q/JLoOUUkEudTdXenvNs4hfXeT8p7
CP3Bjz2Kqtey7rOROJ+CKga7UUghcR4r0hfvqzCH/mqqZNsHHMC/JemLrowq
kUicx8BPUyL7PLjv58xBC904CvNbhtwuC5vk4X4mHYyXuf3OwXppjf67CoNh
nub3XTD4OYKNxPn8+DhpjlIQicR5JAUupXrB4HcoEeqWqMXDeKR/Y6PM6Zn/
d/6dx+gai2SrNSQS5/GMxtMm2Q8k5h8wca0+6cdB4nwOjb0YdbrLwXrx342D
M26Cf91Hon2+tEO/RcWCXoULoB/l+i3+vTz41+v7+WEfAv+i5vgWxp6E9/ZZ
s5VIfQb1qXqjTFdb4F962LxPrQ6+W2o5DRuGAJ/zHWFTUT/wqTzR7tiuBd/d
L9TZsPSg/4gcX3LdR/BPZawsMWMS6j1ZUdPnW0Dvtl66mVse3CebVtgz/zWc
Ny5NupayAM43EA+HTi6H8/VzRAtM3sF9CEsj618ZHJy38MA2x1UykPebqudz
qqyg/wrC5FItE+oVRo/eaSrl4f3iElvhgRg8vF+UVp7OK6Fhv9TV5iculefB
ftmrHG6RSGG9bU5lv4lqQS/04BBjxRcKz7OX41Widx0fz29ApKbetlq47/Is
hlS2Jfg5VharQM/kQZzfw90Rgup/83F+j6rVllfK8jC/bK4MSozm4vx+lm4c
traD/PLUL3rl/8OPzzZv96ma0TCP4YbPC8wBJynJ3vvaAfiwz6MFgZ0ijEdr
sm2mGYC3c6qmhz8BXsjc6thFAJ68q1E0HAZ4FeWQNNL9Dz3OWm+DE4ANBgI8
/+yH81+fZz4t1aPxezAnpJNWdNHY/8IYw1LXc1Dfuex00edbgF/v5M293we4
sqSKJWVDY/8mhmWWZLeJsF92FFUTexPOe28mgpU8AFd9YCQ0+ABmaZtUn6Gg
31LXJVHmtYA9u3kZU02ALyuknvxUAPVLj5v3z90xgvFfmSFvkw==
        "]],
       FontSize->16]}, {}}, {}, {}, {}, {}}, {{}, {
     {GrayLevel[0], AbsolutePointSize[6], AbsoluteThickness[1.6], 
      StyleBox[GeometricTransformationBox[InsetBox[
         StyleBox["\<\"\[FilledCircle]\"\>",
          StripOnInput->False,
          FontSize->12], {0., 0.}], {{{-1., -0.2488223010893559}}, {{-0.6, 
        0.0902650319887416}}, {{-0.2, 0.41591071347330805`}}, {{0.2, 
        0.7036787150987922}}, {{0.6, 0.9155916758712759}}, {{1., 1.}}}],
       FontSize->16]}, {}}, {}, {}, {}, {}}},
  AspectRatio->NCache[GoldenRatio^(-1), 0.6180339887498948],
  Axes->{True, True},
  AxesLabel->{None, None},
  AxesOrigin->{0, 0},
  BaseStyle->(FontSize -> 16),
  DisplayFunction->Identity,
  Frame->{{True, True}, {True, True}},
  FrameLabel->{{
     FormBox["\"LD\"", TraditionalForm], None}, {
     FormBox["\"Correlation in antibiotic consumption\"", TraditionalForm], 
     None}},
  FrameTicks->{{Automatic, Automatic}, {Automatic, Automatic}},
  GridLines->{None, None},
  GridLinesStyle->Directive[
    GrayLevel[0.5, 0.4]],
  ImagePadding->All,
  Method->{"CoordinatesToolOptions" -> {"DisplayFunction" -> ({
        (Identity[#]& )[
         Part[#, 1]], 
        (Identity[#]& )[
         Part[#, 2]]}& ), "CopiedValueFunction" -> ({
        (Identity[#]& )[
         Part[#, 1]], 
        (Identity[#]& )[
         Part[#, 2]]}& )}},
  PlotLabel->FormBox["\"large variation in \[Mu]\"", TraditionalForm],
  PlotRange->{{-1.1, 1.1}, {-1.1, 1.1}},
  PlotRangeClipping->True,
  PlotRangePadding->{{0, 0}, {0, 0}},
  Ticks->{Automatic, Automatic}]], "Output",
 CellChangeTimes->{3.763371247033593*^9, 3.7633712958218412`*^9, 
  3.763442954869493*^9},ExpressionUUID->"2d33ab94-dfe5-4e3a-990c-\
b1e2d91edc74"]
}, Open  ]],

Cell[BoxData[{
 RowBox[{
  RowBox[{"us", " ", "=", 
   RowBox[{
    RowBox[{"{", 
     RowBox[{
      RowBox[{"Range", "[", 
       RowBox[{"0.5", ",", "1.5", ",", 
        RowBox[{
         RowBox[{"(", 
          RowBox[{"1.5", "-", "0.5"}], ")"}], "/", 
         RowBox[{"(", 
          RowBox[{
           RowBox[{"nj", "/", "2"}], "-", "1"}], ")"}]}]}], "]"}], ",", 
      RowBox[{"Range", "[", 
       RowBox[{"0.5", ",", "1.5", ",", 
        RowBox[{
         RowBox[{"(", 
          RowBox[{"1.5", "-", "0.5"}], ")"}], "/", 
         RowBox[{"(", 
          RowBox[{
           RowBox[{"nj", "/", "2"}], "-", "1"}], ")"}]}]}], "]"}]}], "}"}], "//",
     "Flatten"}]}], ";"}], "\[IndentingNewLine]", 
 RowBox[{
  RowBox[{
   RowBox[{"Table", "[", 
    RowBox[{
     RowBox[{
      SubscriptBox["u", "j"], " ", "=", " ", 
      RowBox[{"us", "[", 
       RowBox[{"[", "j", "]"}], "]"}]}], ",", 
     RowBox[{"{", 
      RowBox[{"j", ",", "1", ",", "nj"}], "}"}]}], "]"}], "//", "N"}], 
  ";"}], "\[IndentingNewLine]", 
 RowBox[{
  RowBox[{"results", " ", "=", " ", 
   RowBox[{"Table", "[", 
    RowBox[{
     RowBox[{"RunModel", "[", 
      RowBox[{"n", ",", "us"}], "]"}], ",", 
     RowBox[{"{", 
      RowBox[{"n", ",", "252"}], "}"}]}], "]"}]}], 
  ";"}], "\[IndentingNewLine]", 
 RowBox[{
  RowBox[{"LD", " ", "=", " ", 
   RowBox[{"results", "[", 
    RowBox[{"[", 
     RowBox[{"All", ",", "1"}], "]"}], "]"}]}], 
  ";"}], "\[IndentingNewLine]", 
 RowBox[{
  RowBox[{"Cor", " ", "=", " ", 
   RowBox[{"results", "[", 
    RowBox[{"[", 
     RowBox[{"All", ",", "2"}], "]"}], "]"}]}], ";"}]}], "Input",
 CellChangeTimes->{{3.763370283858715*^9, 3.7633703064401073`*^9}, {
   3.7633708220641413`*^9, 3.763370822366349*^9}, 3.763374305792169*^9, {
   3.763374337642858*^9, 3.763374385700191*^9}, {3.763374425971246*^9, 
   3.763374441106813*^9}, {3.763442993010316*^9, 3.763442994084639*^9}, 
   3.763730095981333*^9},ExpressionUUID->"b9c9530e-ff9f-48c2-be15-\
dec81133658e"],

Cell["Plot", "Text",
 CellChangeTimes->{{3.763370300267406*^9, 3.763370333430642*^9}, {
  3.763374387912627*^9, 
  3.76337438835528*^9}},ExpressionUUID->"17eb3458-a612-4f85-82c4-\
8eeb7ff4e162"],

Cell[CellGroupData[{

Cell[BoxData[{
 RowBox[{
  RowBox[{"P1", " ", "=", " ", 
   RowBox[{"ListPlot", "[", 
    RowBox[{
     RowBox[{"Transpose", "[", 
      RowBox[{"{", 
       RowBox[{
        RowBox[{"Cor", "+", " ", 
         RowBox[{"RandomReal", "[", 
          RowBox[{
           RowBox[{"{", 
            RowBox[{
             RowBox[{
              RowBox[{"-", "jitter"}], "/", "2"}], ",", 
             RowBox[{"jitter", "/", "2"}]}], "}"}], ",", 
           RowBox[{"Dimensions", "[", "Cor", "]"}]}], "]"}]}], ",", 
        RowBox[{"LD", "[", 
         RowBox[{"[", 
          RowBox[{"All", ",", "1"}], "]"}], "]"}]}], "}"}], "]"}], ",", 
     RowBox[{"Frame", "\[Rule]", "True"}], ",", 
     RowBox[{"FrameLabel", "\[Rule]", 
      RowBox[{"{", 
       RowBox[{
       "\"\<Correlation in antibiotic consumption\>\"", ",", "\"\<LD\>\""}], 
       "}"}]}], ",", 
     RowBox[{"PlotStyle", "\[Rule]", 
      RowBox[{"{", 
       RowBox[{"Lighter", "[", "Red", "]"}], "}"}]}], ",", 
     RowBox[{"BaseStyle", "\[Rule]", 
      RowBox[{"FontSize", "\[Rule]", "16"}]}], ",", 
     RowBox[{"PlotRange", "\[Rule]", 
      RowBox[{"{", 
       RowBox[{
        RowBox[{"{", 
         RowBox[{
          RowBox[{"-", "1.1"}], ",", "1.1"}], "}"}], ",", 
        RowBox[{"{", 
         RowBox[{
          RowBox[{"-", "1.1"}], ",", "1.1"}], "}"}]}], "}"}]}], ",", 
     RowBox[{"PlotLabel", "\[Rule]", "\"\<small variation in \[Mu]\>\""}]}], 
    "]"}]}], ";"}], "\[IndentingNewLine]", 
 RowBox[{
  RowBox[{"DataToPlot", " ", "=", " ", 
   RowBox[{"Table", "[", 
    RowBox[{
     RowBox[{"Pick", "[", 
      RowBox[{
       RowBox[{"LD", "[", 
        RowBox[{"[", 
         RowBox[{"All", ",", "1"}], "]"}], "]"}], ",", 
       RowBox[{"Map", "[", 
        RowBox[{
         RowBox[{
          RowBox[{"#", "\[Equal]", 
           RowBox[{
            RowBox[{"Union", "[", "Cor", "]"}], "[", 
            RowBox[{"[", "i", "]"}], "]"}]}], "&"}], ",", "Cor"}], "]"}]}], 
      "]"}], ",", 
     RowBox[{"{", 
      RowBox[{"i", ",", 
       RowBox[{"Length", "[", 
        RowBox[{"Union", "[", "Cor", "]"}], "]"}]}], "}"}]}], "]"}]}], 
  ";"}], "\[IndentingNewLine]", 
 RowBox[{
  RowBox[{"Means", " ", "=", " ", 
   RowBox[{
    RowBox[{"Mean", "/@", "DataToPlot"}], "//", "N"}]}], 
  ";"}], "\[IndentingNewLine]", 
 RowBox[{
  RowBox[{"P2", " ", "=", " ", 
   RowBox[{"ListPlot", "[", 
    RowBox[{
     RowBox[{"Transpose", "[", 
      RowBox[{"{", 
       RowBox[{
        RowBox[{"Union", "[", "Cor", "]"}], ",", "Means"}], "}"}], "]"}], ",", 
     RowBox[{"Frame", "\[Rule]", "True"}], ",", 
     RowBox[{"FrameLabel", "\[Rule]", 
      RowBox[{"{", 
       RowBox[{
       "\"\<Correlation in antibiotic consumption\>\"", ",", "\"\<LD\>\""}], 
       "}"}]}], ",", 
     RowBox[{"PlotMarkers", "\[Rule]", 
      RowBox[{"{", 
       RowBox[{"Automatic", ",", "12"}], "}"}]}], ",", 
     RowBox[{"BaseStyle", "\[Rule]", 
      RowBox[{"FontSize", "\[Rule]", "16"}]}], ",", 
     RowBox[{"PlotStyle", "\[Rule]", "Black"}], ",", 
     RowBox[{"PlotRange", "\[Rule]", 
      RowBox[{"{", 
       RowBox[{
        RowBox[{"{", 
         RowBox[{
          RowBox[{"-", "1.1"}], ",", "1.1"}], "}"}], ",", 
        RowBox[{"{", 
         RowBox[{
          RowBox[{"-", "1.1"}], ",", "1.1"}], "}"}]}], "}"}]}]}], "]"}]}], 
  ";"}], "\[IndentingNewLine]", 
 RowBox[{"Show", "[", 
  RowBox[{"P1", ",", "P2"}], "]"}]}], "Input",
 CellChangeTimes->{{3.763370335891445*^9, 3.763370361681945*^9}, {
   3.7633704597485867`*^9, 3.76337047423878*^9}, {3.7633705478271313`*^9, 
   3.763370558714011*^9}, {3.763370589938284*^9, 3.7633705910465*^9}, {
   3.763370850302355*^9, 3.7633708841680937`*^9}, 3.763370947222858*^9, {
   3.7633710791211452`*^9, 3.763371081752215*^9}, 3.763371130930538*^9, {
   3.7633712397278223`*^9, 3.7633712422997637`*^9}, {3.763374449085503*^9, 
   3.763374449748266*^9}},ExpressionUUID->"a7f043fa-b6d6-41ac-85b7-\
2f340ebe495f"],

Cell[BoxData[
 GraphicsBox[{{{}, {{}, 
     {RGBColor[1, 
       NCache[
        Rational[1, 3], 0.3333333333333333], 
       NCache[
        Rational[1, 3], 0.3333333333333333]], PointSize[0.007333333333333334],
       AbsoluteThickness[1.6], 
      StyleBox[PointBox[CompressedData["
1:eJxNlwk0Vfv7xlWSpJKuolCEiiZSwq2XJDdK95YmSioVTZIyJJR0TRnDLZmH
FNU1RqjX1Nn77H2ExDEP5yAiCbmmm7971u+c/nutvfZ617P3+/2uZ+/3+ayt
cNruwNmZQkJCk9Pnf9fuYWGPV0oDKMQ7BlCLbRJ4cR5XUJ8L1LtbdZGLre5a
oY2qXOwAqfC8Ji6am9q8Mn7ajM4nNgSqZHKx1N09o+/XWhx//KlmyRgXCyT3
C3WkVGCvOzW3zPpnP/aB8jVLorkozCabuxd3YMmynnzVxxy8ozS1ZnZvK7Ib
zs6Ies5Fe9bJFO3yOtybOBqo385F6/o6H5FHH9CdWksE9XME/eLm5y6iNLj4
VGNNnX9zBx55pvsiYYCLZmrv3jgMtmHvyYScxO8cTMGoWnGJRiyULNko9ICD
zgm1DJOFNdjY8LLvZfXP/T2yUF2quJOLC9ZHjeUGdOLW3BNFYXEcDBt+P8e+
qh2fj9aEre3l4j5Wt5+5ZDP2O/lqx0zXn7wfb9A0YOOzgZrMav+f+zN7Eqxs
5MnF/D8/Bh8d7cK0ydN/PW+bXn+VVULvFBeXV44F+Yhy8Ubd7Ar7aX8T4u2y
ln3kYEBi4uHWLRwsXDnPulqHxhOjCvOH4+rwx5VL4+tiaHx5pplrxqAwNeNw
/8W5FG4487dsi1YGiO/yrFlxm4EOnNuiLfUZ+E1B2kttBok5A3fD1Y1KwLWz
6p9FcSRuktSLz3Kh4MponlZsJBNtPbWqnlQmQOhqDS2dTAo/LjTk6QODiVSg
NoENCUfFM4sroTKwdGafMYmmQopM34pq2KbjlGicTOPtk3fyPOgmBIVjD12+
0ighpbPphvoH9IyXnffvMhI1GIsWa6y0xOc31gXuvsDCnt98RFTWl2Kl0l7P
EDEKRyq/yJayMyHU8HKuew+Bp5Vm57HTisEkffuJXSYsbLuYuuUSKxF/OJpI
7HRg4WCtKE9nBDhnuFpSeDh00o9bTYL5lmvf7MNIPKY+WFp2pQqgrvdTCJfG
A/vcG9mL23DcsNV7cyeB3THmyTmra1HzaphH3gSFO/y+LTHCTBxvFvV1FCZx
94k3c30JGn0YSpfyY1jIEn7kLsm6Dwelfmk+mcLCypuDlUMi2UAOBcm2ZzJQ
dOnRBtuKAkzR86lfGkfhmcSvPH1mzvG/I1cTqC+69O4R41IYTJEQ+hLIRF2Z
wpiw8HII2yGXLoMswXxdNpC57KVLC+br+mnhYKkoFnZoX9K/HkzjyAlp9a8v
aMG8iSe+v9BoRWKYaWpj+f0i9NtR0C51hYGNx13usezS0E+/aDO7hxTMo1vF
uyDlBAba7XXg6SLvOhSuKjHx3ONbDpv+DYZlD289NvMiUFGCfUD739cg5rZ8
d3k6C5tKb/L8S391sLE6isLrfgd4/h22NVCp3Edj0J4Knn8JD+b40REEZl5+
zvOPlXv1em0/jTHqzh7/+Wce/Pve818JnOkoWvWfP1fLtsST16bvV93K82+r
bml65A4Ka1Xm83TvBzN1ngzT+EZJgeff3Y+G8QvrKZTZ/o7nX98vaWLMazRG
9ugWLXRsR9mTeY/ThWlcJ7z2je7Nehy+0gNfOEw0OLghcr9hMS7e3LLKZpJA
/zuzTsoHVOEpNtNLZpKBbZ4oX+yXglONciskd7DwtPZhtZTwaOBoLUnafoKJ
D20Wt47GvsMGtfjh7kICf+w7yNMDN0dvy1pH4Nw5AXUee/LhifN+g8S7FIa1
ttkm/01A5NbTGY3ZDEHeiausFirbzRTkXdLIytunxAn80PjhpUZ8JY6WDbmM
PyAF+ec/ZPry3VYmWvV8tVrnwcD3luL+ptksvGd8cGKveD4qWXnqnNGgBflY
mWQp21JAY4rUUZ5OeUf8OesdAxWrs5XKDJJwp9dpBfQikaEvJfQoIhGWTlay
litPvye5Z+MNMdM5fKN5mb4GgSZjVk9f7WtC2TwzByEvBjY7h5q0rSXRPerY
RlEtFsq8Ypo/y/6IEdTHIu8tJM6W1mzKn3qNX5KkpJtJBhqo6ba35jxClTV2
EWPT682zWKOocoyF325XyK87wMSiOZo83Vr7V6Mf2RQ6rf3r2qkVz6DT6PPd
2U4sXOHh5nhwQTHc6m7wsFxJCfJ9hP1rpqMaIch3C2cbYZ0CBn74EeazXrUa
Lccd30ssZwryfveVP64Q8hRe/aQZH1VNY/iLVheZThp1Vz9n6+aU4ekg46z3
rykBD1Z57Lpu8pxEv9q/ebqpU3Hs4hlMVBtVPbMq5DUe7wxTza6l8Md9B2HT
qSis3b9lYPZBpoAXI3lDOuwahoAXgRWr70t5MvHp2hnfku1qcOeZbdbqTbSA
H0rPmeW1gwSOLgnJnSX1ARONbt7btIaFe9ZFc/LPl2MLzTb5YssQ8GUkMNRf
UZ5At0UJPP2a9qvgOS8ZuJDNjv3+8B3GF8cYMXeQaNGQKvJ9KA9bcgZc42RZ
EGFxdoXczSYY/K0gJ+U1C7azrVze6bRBofv72kt3meDeZrgstrIdlF7EthpT
TKh0YJNuvh1wCK1tZV/SUJZlxNMDnp+6Z2xAQrrbTbmLy7mQEKtVjmUkSAin
3fM+1wl137ZsLv2FhBCvFyu3begAURuXzM0pLLCfaH+zSKkLIp/Nua+/h4Qn
4j7WZ8kuWBHb2NcOBHD8/R/35VTDitspn/VIBoiE2H6J21gHsQ9IsX/1WLB6
OU24fGyEH459b8KP0JCQ1FOVodQOWzek7hbRYMJQyXueHhke6pqTP73+ZK7S
24YWuDBk8VBPn4bbrqGFZhs54BMoLlNgRMJUu/T1+qw2KDs/uJ+dQcHE5UTz
U0u4YE06LIv7SoP+IY0Fa4274JKzr+LrsxTw+Zq3QpnMHqSAz9P08XRzzxk0
8Hn6+cG5W7nKLPCcb3EhdWstaGbtcktrYgCfp9fGMhQ8zpLA52nMYdN7Nh0U
yLi6Z8783gibb+xwuelKA5+vDY1OVhoWTPDXK1VTWN8OJWUaDoWNDChY7ywv
XdoBKlvU4277MqH4+zqfH5ZMaMn1Sy6TYkKahv7GO+eroG1Ea07hQhICdPcF
Gv1RAyIn08xMVWnYJv2w7pR9E7xseyZdbUfDn0G/8/QXIsrLk34j4OS9ywtc
o+tg1+Fyo08BTOg9b5a+hNECZmuaDWU0aTgfkW/+4EojPLsZ9r1fiYAMEG4T
OscBL9ksXzF9JuzUiYpd/LYTInqPS+7+TgGf/zpvS4zSD5HA572ZhNfWo10U
8Hk/MJzf753BAgmz+HadL9Ugyjm7M/k4C/i8T7oV8SiQyQQ+7+lD7B5LBgmv
he/XtbXUQ7STemCWKAl8/tOBCmY2lwlY25R14JtBG1wv2yBxJJmAkkUaBzNE
OqDP5A/WwzEK+PwfViw+EWlOAZ/3XCVt8QP7CeDzXrfZuTrakwGho39yxk5V
QbrhhQ85x2jg81511dvYRyXT38//eG/1THN7XQwL9MzN9Hp92CCtGsJ9KUMD
n//C4UExkh8I0GzxvCN2swWKKsa66BAGxJjK1fhu4sKmYoMZrq00zFIce/Xk
bQEURU6tub2RgPkRhX4ZHgT8okbVjbrRsHExx7ArsgJMNorQB9dTMOogPZp2
nA1PLaULtycz4VPWJ55u2xf2JXM5AYmfFaM2GVTDzLkP99tbUPChUtnCfkYz
+Al9FT1mz4J9zYUbFfVqgenaPfGtnAT1xzOvHkpoh6SSq1ZHemiIeWPQVaDQ
Cd71aqkDqwjg899QrrIpWY4APu+Pcrs4Wn0U8HkvZppjaynKgrP7/Xn+jcuf
31kUzgA+71dacuZWZjKAz/vnI0v2TYaTICp3lOdf9PfuyJ0hBPD5/0Dy8kXL
WQTEjt/j+Uea3xnSjKbgtrs8z7/7CxTlI48TwOf/TpvgR627mcDnvfHkxOCv
WSzg81781kCY7DYCpqpnXNgjWQ5L7G61O7uygM/7Dl/1yJj1JPB5r+JxP7NX
mwmdm9LGR7o+Qstbt+x+Axbw+f9r/9Kn7ysJ8O8QC3ig1ARTKiZSYZYkLHRa
+WZEhwPOjvNSJ8JYwOdrUMjxgQMNNPB5+pks3uZwkAl8ngYfCw08PO1HuXJk
9UQKA6zt+ovE/qKBz9MLCgFeUrtJ4PN0vrdknO12Auamdkf591SBV9u6xPVP
KODz9fUE5eRUQUASUaRNOdWD6PmzklkDNFxo3ZV+R74dWP88q1/I5MD//meg
ZcxS6m4DV1DbXHgfntT3s/50fcHx61k/a+uwP7JOP/35fMlQ0O9D0/fz+aJc
kLxF04sj4Mcyxwlx70mOgBef7ZxUy8s4Al64XA4/c/jtz/5NJx/FEtFcAQ+a
qE3NYiyuIO+HU/MMsvZxBfm+lD5at7CIK8j3YYac99uSn/2EnxRUTqVxBfn4
1jTxWHArR5B/VbUW9ttmcAV5V6d1rlusjyPIO+VV5t4m/29//dErPv82zUn+
PNYo96RqjHMF87b3m/Lm2ee4gvlyyrWJzOZyBPPl+M81maqyn/4Vb/Bz63L+
Kqj/DykuTPg=
        "]],
       FontSize->16]}, {}}, {}, {}, {}, {}}, {{}, {
     {GrayLevel[0], AbsolutePointSize[6], AbsoluteThickness[1.6], 
      StyleBox[GeometricTransformationBox[InsetBox[
         StyleBox["\<\"\[FilledCircle]\"\>",
          StripOnInput->False,
          
          FontSize->
           12], {0., 0.}], {{{-1., -1.}}, {{-0.6, -0.598155163253513}}, \
{{-0.2, -0.1460919410301924}}, {{0.2, 0.3173421788102667}}, {{0.6, 
        0.7328319963983364}}, {{1., 1.}}}],
       FontSize->16]}, {}}, {}, {}, {}, {}}},
  AspectRatio->NCache[GoldenRatio^(-1), 0.6180339887498948],
  Axes->{True, True},
  AxesLabel->{None, None},
  AxesOrigin->{0, 0},
  BaseStyle->(FontSize -> 16),
  DisplayFunction->Identity,
  Frame->{{True, True}, {True, True}},
  FrameLabel->{{
     FormBox["\"LD\"", TraditionalForm], None}, {
     FormBox["\"Correlation in antibiotic consumption\"", TraditionalForm], 
     None}},
  FrameTicks->{{Automatic, Automatic}, {Automatic, Automatic}},
  GridLines->{None, None},
  GridLinesStyle->Directive[
    GrayLevel[0.5, 0.4]],
  ImagePadding->All,
  Method->{"CoordinatesToolOptions" -> {"DisplayFunction" -> ({
        (Identity[#]& )[
         Part[#, 1]], 
        (Identity[#]& )[
         Part[#, 2]]}& ), "CopiedValueFunction" -> ({
        (Identity[#]& )[
         Part[#, 1]], 
        (Identity[#]& )[
         Part[#, 2]]}& )}},
  PlotLabel->FormBox["\"small variation in \[Mu]\"", TraditionalForm],
  PlotRange->{{-1.1, 1.1}, {-1.1, 1.1}},
  PlotRangeClipping->True,
  PlotRangePadding->{{0, 0}, {0, 0}},
  Ticks->{Automatic, Automatic}]], "Output",
 CellChangeTimes->{
  3.763371247033593*^9, 3.7633712958218412`*^9, {3.763374453785173*^9, 
   3.76337447280398*^9}, 3.76344301010106*^9, 
   3.763730117339909*^9},ExpressionUUID->"bac8d0c2-e6c3-4b94-a79a-\
c8b0d49a7908"]
}, Open  ]]
}, Open  ]],

Cell[CellGroupData[{

Cell["Combination Therapy (SI Figure 6)", "Section",
 CellChangeTimes->{{3.760361267818129*^9, 3.7603612772899017`*^9}, {
  3.760361363957594*^9, 
  3.7603613776386414`*^9}},ExpressionUUID->"22bb2d32-84da-4e31-beab-\
068853532b8d"],

Cell[BoxData[{
 RowBox[{
  RowBox[{"Strains", " ", "=", " ", 
   RowBox[{"Flatten", "[", 
    RowBox[{
     RowBox[{"Table", "[", 
      RowBox[{
       RowBox[{"{", 
        RowBox[{"i", ",", "j"}], "}"}], ",", 
       RowBox[{"{", 
        RowBox[{"i", ",", "0", ",", "1"}], "}"}], ",", 
       RowBox[{"{", 
        RowBox[{"j", ",", "0", ",", "1"}], "}"}]}], "]"}], ",", 
     RowBox[{"{", 
      RowBox[{"1", ",", "2"}], "}"}]}], "]"}]}], ";"}], "\[IndentingNewLine]", 
 RowBox[{
  RowBox[{"Vars", " ", "=", " ", 
   RowBox[{
    RowBox[{"Table", "[", 
     RowBox[{
      RowBox[{
       SubscriptBox["x", 
        RowBox[{"{", 
         RowBox[{"i", ",", "j"}], "}"}]], "[", "t", "]"}], ",", 
      RowBox[{"{", 
       RowBox[{"i", ",", "1", ",", "4"}], "}"}], ",", 
      RowBox[{"{", 
       RowBox[{"j", ",", "1", ",", "1"}], "}"}]}], "]"}], "//", "Flatten"}]}],
   ";"}], "\[IndentingNewLine]", 
 RowBox[{
  RowBox[{"Init", " ", "=", "  ", 
   RowBox[{
    RowBox[{"Table", "[", 
     RowBox[{
      RowBox[{
       RowBox[{
        SubscriptBox["x", 
         RowBox[{"{", 
          RowBox[{"i", ",", "j"}], "}"}]], "[", "0", "]"}], "\[Equal]", 
       RowBox[{"1", "/", 
        RowBox[{"(", "4", ")"}]}]}], ",", 
      RowBox[{"{", 
       RowBox[{"i", ",", "1", ",", "4"}], "}"}], ",", 
      RowBox[{"{", 
       RowBox[{"j", ",", "1", ",", "1"}], "}"}]}], "]"}], "//", "Flatten"}]}],
   ";"}], "\[IndentingNewLine]", 
 RowBox[{
  RowBox[{"Constrains", " ", "=", " ", 
   RowBox[{"Table", "[", 
    RowBox[{
     RowBox[{
      RowBox[{
       RowBox[{"(", 
        RowBox[{
         RowBox[{"Table", "[", 
          RowBox[{
           RowBox[{
            SubscriptBox["x", 
             RowBox[{"{", 
              RowBox[{"i", ",", "j"}], "}"}]], "[", "t", "]"}], ",", 
           RowBox[{"{", 
            RowBox[{"i", ",", "1", ",", "4"}], "}"}]}], "]"}], "//", 
         "Total"}], ")"}], "+", 
       RowBox[{
        SubscriptBox["z", "j"], "[", "t", "]"}]}], "\[Equal]", "1"}], ",", 
     RowBox[{"{", 
      RowBox[{"j", ",", "1", ",", "1"}], "}"}]}], "]"}]}], 
  ";"}], "\[IndentingNewLine]", 
 RowBox[{
  RowBox[{"Table", "[", 
   RowBox[{
    RowBox[{
     SubscriptBox["U", "j"], "=", " ", 
     RowBox[{"1", "-", 
      RowBox[{"Total", "[", 
       RowBox[{"Total", "[", 
        RowBox[{"Table", "[", 
         RowBox[{
          RowBox[{
           SubscriptBox["x", 
            RowBox[{"{", 
             RowBox[{"i", ",", "j"}], "}"}]], "[", "t", "]"}], ",", 
          RowBox[{"{", 
           RowBox[{"i", ",", "1", ",", "4"}], "}"}]}], "]"}], "]"}], 
       "]"}]}]}], ",", 
    RowBox[{"{", 
     RowBox[{"j", ",", "1", ",", "1"}], "}"}]}], "]"}], 
  ";"}], "\[IndentingNewLine]", 
 RowBox[{
  RowBox[{
   RowBox[{
    SubscriptBox["u", "1"], " ", "=", " ", "1"}], ";"}], 
  "\[IndentingNewLine]", 
  RowBox[{"(*", 
   RowBox[{"relative", " ", "treatment", " ", 
    RowBox[{"rates", ":", " ", 
     RowBox[{
     "cc", " ", "is", " ", "rate", " ", "at", " ", "which", " ", "drugs", " ",
       "are", " ", "consumed", " ", "together"}]}]}], 
   "*)"}]}], "\[IndentingNewLine]", 
 RowBox[{
  RowBox[{
   RowBox[{"trs", " ", "=", " ", 
    RowBox[{"{", 
     RowBox[{
      RowBox[{"0.30", "-", "cc"}], ",", 
      RowBox[{"0.70", "-", "cc"}], ",", "cc"}], "}"}]}], ";"}], 
  "\[IndentingNewLine]"}], "\[IndentingNewLine]", 
 RowBox[{
  RowBox[{"freqs", "=", " ", 
   RowBox[{"Table", "[", " ", 
    RowBox[{
     RowBox[{
      RowBox[{"{", 
       RowBox[{
        RowBox[{"(", 
         RowBox[{
          RowBox[{"(", 
           RowBox[{"Vars", "/", 
            RowBox[{"Total", "[", "Vars", "]"}]}], ")"}], "/.", 
          RowBox[{"NDSolve", "[", 
           RowBox[{
            RowBox[{
             RowBox[{"{", 
              RowBox[{
               RowBox[{"Table", "[", 
                RowBox[{
                 RowBox[{
                  RowBox[{"(", 
                   RowBox[{
                    RowBox[{
                    SuperscriptBox[
                    SubscriptBox["x", 
                    RowBox[{"{", 
                    RowBox[{"i", ",", "j"}], "}"}]], "\[Prime]",
                    MultilineFunction->None], "[", "t", "]"}], " ", "==", 
                    RowBox[{
                    RowBox[{"(", " ", 
                    RowBox[{
                    SubscriptBox["U", "j"], "*", 
                    RowBox[{
                    SubscriptBox["x", 
                    RowBox[{"{", 
                    RowBox[{"i", ",", "j"}], "}"}]], "[", "t", "]"}], "*", 
                    "B", "*", " ", 
                    RowBox[{"c", "^", 
                    RowBox[{"Total", "[", 
                    RowBox[{"Strains", "[", 
                    RowBox[{"[", "i", "]"}], "]"}], "]"}]}]}], " ", ")"}], 
                    " ", "-", "  ", 
                    RowBox[{
                    RowBox[{
                    SubscriptBox["x", 
                    RowBox[{"{", 
                    RowBox[{"i", ",", "j"}], "}"}]], "[", "t", "]"}], "*", 
                    RowBox[{"(", 
                    RowBox[{
                    SubscriptBox["u", "j"], "+", 
                    RowBox[{"Total", "[", 
                    RowBox[{"treatmentrate", "*", 
                    RowBox[{"trs", "[", 
                    RowBox[{"[", 
                    RowBox[{"1", ";;", "2"}], "]"}], "]"}], "*", 
                    RowBox[{"(", 
                    RowBox[{"1", "-", 
                    RowBox[{"Strains", "[", 
                    RowBox[{"[", "i", "]"}], "]"}]}], ")"}]}], "]"}], "+", 
                    RowBox[{"treatmentrate", "*", 
                    RowBox[{"If", "[", 
                    RowBox[{
                    RowBox[{
                    RowBox[{"Strains", "[", 
                    RowBox[{"[", "i", "]"}], "]"}], " ", "\[Equal]", " ", 
                    RowBox[{"{", 
                    RowBox[{"1", ",", "1"}], "}"}]}], ",", "0", ",", 
                    RowBox[{"trs", "[", 
                    RowBox[{"[", "3", "]"}], "]"}]}], "]"}]}]}], ")"}]}]}]}], 
                   ")"}], "/.", 
                  RowBox[{"{", 
                   RowBox[{
                    RowBox[{"c", "\[Rule]", "0.98"}], ",", 
                    RowBox[{"B", "\[Rule]", "2"}]}], "}"}]}], ",", 
                 RowBox[{"{", 
                  RowBox[{"i", ",", "1", ",", "4"}], "}"}], ",", 
                 RowBox[{"{", 
                  RowBox[{"j", ",", "1", ",", "1"}], "}"}]}], "]"}], ",", 
               "Constrains", ",", "Init"}], "}"}], "//", "Flatten"}], ",", 
            "Vars", ",", 
            RowBox[{"{", 
             RowBox[{"t", ",", "0", ",", "100000"}], "}"}]}], "]"}]}], ")"}], 
        "/.", 
        RowBox[{"{", 
         RowBox[{"t", "\[Rule]", "100000"}], "}"}]}], "}"}], "//", 
      "Flatten"}], ",", 
     RowBox[{"{", 
      RowBox[{"cc", ",", 
       RowBox[{"Range", "[", 
        RowBox[{"0", ",", "0.30", ",", "0.05"}], "]"}]}], "}"}], ",", 
     RowBox[{"{", 
      RowBox[{"treatmentrate", ",", 
       RowBox[{"Range", "[", 
        RowBox[{"0", ",", "0.1", ",", "0.001"}], "]"}]}], "}"}]}], "]"}]}], 
  ";"}]}], "Input",ExpressionUUID->"57bad432-b3ee-4bc9-a9ff-db676a3724e5"],

Cell[CellGroupData[{

Cell[BoxData[{
 RowBox[{"ListLinePlot", "[", 
  RowBox[{
   RowBox[{"(", 
    RowBox[{"Transpose", "@", 
     RowBox[{"freqs", "[", 
      RowBox[{"[", 
       RowBox[{"1", ",", "All", ",", "All"}], "]"}], "]"}]}], ")"}], ",", 
   RowBox[{"PlotRange", "\[Rule]", "All"}], ",", 
   RowBox[{"DataRange", "\[Rule]", 
    RowBox[{"{", 
     RowBox[{"0", ",", "0.1"}], "}"}]}], ",", 
   RowBox[{"PlotLegends", "\[Rule]", 
    RowBox[{"{", 
     RowBox[{
     "\"\<SS\>\"", ",", "\"\<SR\>\"", ",", "\"\<RS\>\"", ",", "\"\<RR\>\""}], 
     "}"}]}], ",", 
   RowBox[{
   "PlotLabel", " ", "\[Rule]", "\"\<No combination therapy (p = 0)\>\""}], 
   ",", 
   RowBox[{"BaseStyle", "\[Rule]", 
    RowBox[{"FontSize", "\[Rule]", "14"}]}], ",", " ", 
   RowBox[{"Frame", "\[Rule]", "True"}], ",", " ", 
   RowBox[{"FrameLabel", "\[Rule]", 
    RowBox[{"{", 
     RowBox[{
     "\"\<Overall antibiotic consumption rate\>\"", ",", 
      "\"\<Strain Frequency\>\""}], "}"}]}]}], "]"}], "\[IndentingNewLine]", 
 RowBox[{"ListLinePlot", "[", 
  RowBox[{
   RowBox[{"(", 
    RowBox[{"Transpose", "@", 
     RowBox[{"freqs", "[", 
      RowBox[{"[", 
       RowBox[{"7", ",", "All", ",", "All"}], "]"}], "]"}]}], ")"}], ",", 
   RowBox[{"PlotRange", "\[Rule]", "All"}], ",", 
   RowBox[{"DataRange", "\[Rule]", 
    RowBox[{"{", 
     RowBox[{"0", ",", "0.1"}], "}"}]}], ",", 
   RowBox[{"PlotLegends", "\[Rule]", 
    RowBox[{"{", 
     RowBox[{
     "\"\<SS\>\"", ",", "\"\<SR\>\"", ",", "\"\<RS\>\"", ",", "\"\<RR\>\""}], 
     "}"}]}], ",", 
   RowBox[{
   "PlotLabel", " ", "\[Rule]", 
    "\"\<Maximal combination therapy (p = 1)\>\""}], ",", 
   RowBox[{"BaseStyle", "\[Rule]", 
    RowBox[{"FontSize", "\[Rule]", "14"}]}], ",", " ", 
   RowBox[{"Frame", "\[Rule]", "True"}], ",", " ", 
   RowBox[{"FrameLabel", "\[Rule]", 
    RowBox[{"{", 
     RowBox[{
     "\"\<Overall antibiotic consumption rate\>\"", ",", 
      "\"\<Strain Frequency\>\""}], "}"}]}]}], "]"}]}], "Input",
 CellChangeTimes->{{3.760361418537122*^9, 
  3.7603614189221153`*^9}},ExpressionUUID->"d1bb0a86-ce2d-445b-bf8a-\
b26d856084c7"],

Cell[BoxData[
 TemplateBox[{GraphicsBox[{{}, {{{}, {}, {
        Hue[0.67, 0.6, 0.6], 
        Directive[
         PointSize[0.011111111111111112`], 
         RGBColor[0.368417, 0.506779, 0.709798], 
         AbsoluteThickness[1.6], FontSize -> 14], 
        LineBox[CompressedData["
1:eJxdkwtUk3UYxgENaJQiFGAYipOJh5JjS+D7GLxHAZGbipAHOEsIFJC0CDSF
KAyRi0hyjYsQlyFj3GQbsH37hoGQ3Iw8gRGFAmYlijGGcnEgfdufs3Pc/5yd
ned82/N/3+f5fZahnx8+rqOlpXWc+ii/Xz0yWOLN/OoTeghe1SFq/eKbKOnp
3EiN59Fq/dVbje4T8adhRXWmV39/Tq3jJhm79OsTNP5/Xq1ZYwczCz5L0vBL
VmuJxxs6NqkpGv5p6ud4c8+XN8ouqTW677Jaiy0uPvEVf6dxf5Zal3RtaYqJ
zNaYJ0et/1xUXagxX55am9ve26b7bb7GvN+r5w065qh01MizEBZWnxcXqY7G
PsWgt6pHBub9/rp2VWO/EtBe1RvXHln3vqAUHtnOqfzQvj+AeVbrHb3UTKcA
TGUIu24b0i9PT0vR/uUgLzRaIzPtIL3t0/eE/F0OyyMfRAXk06UojwowLMrn
cXxN26Z8lY4VsGbfh0+XDAdZKJ9KuNhbmJwxO8TKOPmvgjdTCU+MLLxofR6O
KC8O/NwdpTsXmia1STWhVuDA155BpjfOlrFQflUgm6oepadLWf0Vbq2zy1VQ
MLDVOPdoIwvleQ2OVTQblfV1sD6l0jJbWw2vP3jTyljBZKF8q4ErGJlNOj9P
0IY50U40LsjH4lp17I+QKG8ubPsnsyTGfhyvVa5rWAOlRhFuvi+7cZR/DfAO
XtWdZGOkp9LOhAcv6CVnqnIsSdQHD942s6dHtG2UPlbGvakWSvUt8l/zYpCo
n1p4eJdwj5DmOSrTu7O1DpbCepxJl98lqK86oEUqTKNT4xx3sK/cfG5dD859
e53q44Qi1F89fJLSGX+gaNa+l3J7x7YBYjujDtB1EnDUZwPIjQ5FZ4nX4Sey
nybA7kYYq81M/IjbjqN+G8HAZG7gbJCOhBqOWvk6cHu39+9WLGCo7+sQcluh
vz43mPCn4KEqhZsP5dijyP0S1H8T1JgwGpcIP0kVld4wpwnYG8zHfZJOYYiH
JmAaxN4P7ZVhz5aHzk0y+BDmWWcpy7kkQXzwIZ90TFzcuY90VQHAh6PRbg7l
dhckiBc+LMgKDaQv54k8M9VC0BFj6c0pfkAgfgSQrqj0ZmcrHNB4Arjgbz2z
2akNRzwJ4Kf2/8Kap+IcmKojBD3t2D3Wrt4SxJcQaLO6wXZtJfiF9j6KICE4
00e1se2JOOJNCJXJPl4cjxhykGqfygR23P94Ykzg7oD4a4aa/g1A7k8m6CrD
Zggs8w1hJo4TiMdm+KMv/D3aF2IsNlJZQAtgCc9+5Lv4OyA+W0BwRjjeQBsl
Op9bUw23AMOVy2bz3XDEayvU2ez0HPPAMWM0IAzH6wXfOnXPAfHbCmlNm0zD
u9MJ1XQ9rVDQ5RdPLhas8iyCgg4Gz+RKBiYonebe8hIBLS5l77tMYwzxLQLy
t3Bp4EggoaNaWATaW0TMIB6TQLyLwb6/q5o/ZUUcRsDATLlupIt+DIH4F8NU
4YqZf30oUalcd0gMdg1+hFRuKEHvAwE261cmwgYGCbnSLoCAu7rado8bRTh6
PwhYXj75S94JK+x/RFDqTQ==
         "]]}, {
        Hue[0.9060679774997897, 0.6, 0.6], 
        Directive[
         PointSize[0.011111111111111112`], 
         RGBColor[0.880722, 0.611041, 0.142051], 
         AbsoluteThickness[1.6], FontSize -> 14], 
        LineBox[CompressedData["
1:eJxNVAtQVFUYXjZC1BQIhpeCvCIaJFyBeOxd/0lqDIWJJSdJLYhg4qWCMAiF
KJK8FIRAkZcsoLwhWNgHu5dCQIRIQxZlQOShyTMGtd0aXtLdPadLZ+bOnW/+
c77z/9/33WsecMoniMlgMIKoR/n+b/FSIx9GdUVIV6tfDngFeAM5tqk/avI8
xv6wDA8ezNePsJcTQsnonGCYOKfjN/HbDK5HQGZ8VLt/n7v0e72GA5PfRUPk
6CdtXl5TUrQ/Fi6H9GbE6HlI42atWZp18XDH47D+dNswG50/D05a2R2lnv1s
YvzTjLyTF0BeItIwMNmM+X6AsA/kCVFP59gSj7eYtinJcPXA3aHx2hDcTyqM
apNJ7z/hs91aemJ+LkkHZsfOznNm6mx032WY2zHETPwiy01senGeK84Ege3+
saV0gSu6Pwvc99RcWDLqlxZ1mTWeDs6GfVJDDxddbwL18yOMr009Clrkko+X
VBdCytnbX/s0drFRf7nQTbgmz90dke6wf2KlkXgVFDGvZf6Rr6So32swc73C
knQOZB8NZCsZoez3tMy+iRQS9X8dgtrTyiuq+omCfNUC3bx1u3es7rmheQrg
zfgjrXyDYXL4/j+fPbtVCO4y51MC8gWerwjOuoxxjMbrSSP1z7fb8YshR9Pz
Gosn46B5b8AfaevUWgRfVxUhaKtcfwFofh4wMPZ0TvvQ/zkP1tfRfqRHKXyF
639ylYyl8DeuI33KaHwpfHql+mUZzYf0KqexbYo+NUI5zY/0uwmrGPeVfiz8
a20DIz1vwQjGYZRahuoV9HmkbwXNv2WoPIKzpZLGSO8NXKMcV7uKxkj/Kprv
oJJOvxrUcB35UQ0yjOeUcu+sgWW8H/lTA1txXalev0UtMDFGftWCJsbvHb/S
obCpo+9D/tXR/fRSbMb29eCIMfKzHl7j/SHZC/Hg1EDrg/xtoM9TzVEj/0Rj
5PcGPkyFh7IUkvF55H8jHMP4JqXeUHkjrGGM8tAI6RjL1wZjZ62bQF608r98
NIGlH7xhYToFH6kC0AQ+ivz2DHFuG8pLE7BKFAZ7TJltuYaqgSDHr2fV1tKY
g/LDBz2t9JhC9xMEao8PGnl1GgvHdDkoT3zIH7WvntxVKHVQrWYYtC6xcf/F
moPy1QxrXrB1zMWAk9T+K5WgZjAvNok78ciBg/LWDI5vfxs/8CWLI6PcpzSB
p6xt3o/jayQofy3Ae7floFz3CGGpImyBgFleoqVVEIny2AKTxtHT2nFCMipY
aYAA7uts73k2EChB+RRA2PqN3YcyiohOhQ3lsADMF3QGz9jdI1BehbAvfIg5
m90r1UUNQtJx4d5O39NuKL9CUNuUt3jUhEGouusRwsWJvSUed84QKM8i0HI8
mZW2EkPwixcruw+JIEBtfmZSow//T0TwvLXSKo64ImGqBhZBgnd3VqJVrATl
XQwhoeoWLP1uqQ8KDJju0u/dtpuL/z9icEoqkAviBtllynEHxcDdbBx6uyOV
QN9DK3wT7vAwd5lLvlLS+bZCs5mCIantJNH30QoiW6/a/WYy6b+c+CE+
         "]]}, {
        Hue[0.1421359549995791, 0.6, 0.6], 
        Directive[
         PointSize[0.011111111111111112`], 
         RGBColor[0.560181, 0.691569, 0.194885], 
         AbsoluteThickness[1.6], FontSize -> 14], 
        LineBox[CompressedData["
1:eJw1kws0VHkcxycmx6aDLXnsth1UksdBDubeMftLsaWtPFeOyCj0UJlUJMqj
JFk9LMnkNTNeM3mMwczceyVJjii0ihynJLWItKTaHradmf/s/5x77rnn3vv9
/77f7+dvtjvaN0KDRqNFKC7l/f/F/i3m8dE2DvVVOPPntt3ewCsO50UHHlc/
syHr5FqPsKZ25ufTB5qO/bEPjNtFJSkhfer3HOB8L7iX8HUZlWBQs2nk5DHQ
iBzK1FvXSqHvT0CNtu7DiWAaFT9h4aBdlQg7sHLMPS+Tif5PBrNic9HQyCGm
67BXVt7hVEiq0EzS76kgkd5ZKNJ89qG65yKT9FysYZ1+Dp6PLGx92TmOI/3z
oBWfWUA3dqPwho7Y5uIL0MM5Ut78JhlH+/0Oa+gZpiz+HUy+Im3SR34RhN42
jZI4EQPtfxlWL+V9OfhqlixoMxXH7LsCSbw428OZvhSaJxtSfzL/kn2ggRz6
pNoQYj2f1HA+iXE0Xw68v6R/Szesl/zR7ukqrZRc0DlF648YqyTRvFdhdfeu
pqnvAAsKZyoVYcieG7g494B6/mtA+2i1oZ+lS3HzVQsyyr6NLSi0wJAfLmh2
rjudmDRCDnZ/9Bstuw41eWbPrvY+ZiB/BWBSYB1u0/FCbkIP0LWVFMKAobTz
37dVTOS3CNzplXsn1zkwAzGVIEg26D8w2uiPI/8lYOor6pMN35RvdclwY78q
gRZi+vzBxT7qPHhguKbor2C+DzXlo1TkQW5fscCSPoOjfPjgfYaVGhJiwsw8
OPZFOMOHfEfdcjKWlKO8BHCdoTU+PzWJW6cbKiwIYEWp5g6LSCc1L6VggZG2
715sorp4HtJ386XAzWPp2STsplCeZTAo+8XZe4hPRSnSMqaXA+25veyN4zEK
5VsO3PbYgMQ9IvmiAQGHtagCGt2Oh82yPUiUdwXULWyqzbZeSYqUdvUrIett
7vTpzf0Eyr8SKDtPE1O5hNyilDMUQjk3MXJvLx9HfQhhs22XIFSvjPlaGfdy
EaRm/51b/c1AzZsIjE41DxiJ11PK9HrNb8DsCr+U8bkcHPV1A3ZuzbK/HqbN
XBt8qfW9ZRWkxe2Bm7ImZ9RfFQRMjATER6TJ7inUfrCrhg8+cx6ceUsc9VkN
qeLZu1TFKLH/yptEcKqB9C3hibtqY0jUbw1sYIzNPBkowBTDKSzXwtzscqNm
OwJDfdeC1bKnuReXGGL+CngUlcL9l/G8VecXqvsXQ4TzB/o2dw5ZqkhvQCCG
roSND1iXP6t5EEOPvplTd+SYbG7+0YkJizrYed+FFRWYpuajDkLHz3AbDTZS
7ioA6uDrLdf5aj0zHPFSB88zbZutO+rkOcYqQ/Dijk+oc1AUgfiRQEvQS122
F8FA40lgatJJy5A+QyKeJEDfGtnm5x/k4qha9SC8O7Td++d0AvFVDxxtiOl+
0IWfaelUEFQPI/hrc6ujwSTirR7WxxcS2x/FMvsU7SsyASfs/kSS8REp4q8B
9JPPGZSLhxkrVYINoOu0vS4jtpdAPDaALd91+hU4Ykf3KQtohAqb2wOsFqkz
4rMRLHsNhj/l+JJ33lsqGm6EthI9zbO++3HEqxQeXioobnRYSyxFAwIjZoHn
nJ0OA/ErBaH9ls6ifAmhmq5DCmVenWLOhAeGeJYBS1x1qP9EESYpfFvR/qsM
5qL0xqnOSQbiWwaTsJoWyPZ30VAZlsF0fnJct3+6C+JdDreLdHKiB6PlvggY
yLq2659DrSkY4l8Or111eiy/hWJ8pd1HcggYdB4ds2arzwMB2il+8yWjVvis
Ui6QgG0r7bP2nJxQnw8Cah3cPnstCSH+AyCtHS4=
         "]]}, {
        Hue[0.37820393249936934`, 0.6, 0.6], 
        Directive[
         PointSize[0.011111111111111112`], 
         RGBColor[0.922526, 0.385626, 0.209179], 
         AbsoluteThickness[1.6], FontSize -> 14], 
        LineBox[CompressedData["
1:eJxFlAtMU3cUxmtBt/EabgzYfGQgIQgYXirQFs/cNIzhgoITZGzBIhPRAUEE
FHQIKN1AmJOHIPIqbyqW8mpvC04QAhMcDJBMtgAVUF4WJqwgArvtuWv/SdP8
cm7P/5zv+25N2KGegXQajRZIfhTf/5+4GG9Jc4wt8aZi/o8v2Yfh1A6brW5t
DhT7w4DIJ4UedYnx+nKwJOJmEAQY30+17/mLqofBk+rJ6D29s6IYg2rX0YsR
8ISWeqDRpovA56PBZ/PFQl5+r+jCpLnd27xYWNM2bOO8rGfg7+PgnFGCLFKU
w2ANe1zPComHpZZQk+keguqXCKOnb00bQStBuOnQrZKugdnZdC+bgt1Ufw6s
DYXMw3ACwajriGzO/wm8BblHS6fznPG+FOgxleq1lPc6CbdfnT4iTIWR46OM
yqGyRrz/Z+C6OljZnpc75z78mB8edAOMOj+IiX+ZQc3zC8QZhmzTqg0UDS0r
L4Tw4cVmTTdLAudLhzFz12b/3V8TW2z+Ntt0JQOk6+5240k0at5M8PbVWymt
ahf6nmQqOsL3/LzoM9xnIpz/FpQXV2YHbyEYOdnKA5u++cGYE9TuhPvkgEzA
Ofxi7gXjz8dyr2cltyFd16h3tvyEE+6XC+OPl/6N9hMLP9Q8prdLcAfsx37P
3KXLZeK+eeA1c2rd3yeY6eOsbAjBEvl1+cZ8yr8COBSoZfgmbdLpkOOP+/3H
C2CqPEq/4avLDNSjEPTfNek75lXMnDmi6FgIE8yBT2QnkpmoTxGEbV9ta7bL
ZCaffb5SMV8ED2jnI6b7dBioFxfc+rJeDTaOiK2SDMkVuDD1KKTCjvM5C/Ur
BkfZW8RCVhrrUeHBhlerxeDDs2+xAAEL9SwBaUsf7LOdY50h1TLWLIVgJ3d6
U00SC/UthbGCpYOxusWE1iA3zEWrDDTY4cNzm2fEqHcZvAMnU6w5D8WVinX1
y6HrNpsnr1hkov7lUBueONTfEC/5QtHOsAKehorZkUt8CfpRAS17G6zY31o2
TSnk3loJXu8ZmF+wamWhP5WwIdtDMDg5JlGo12NaBfuuuWrvrJNI0K8qCKix
797bNSLZ6ZfWsmjBA8/q+qedBeEM9I8HQYRQQ5fIJzrJbh/Z3AVHN49EqZNW
E/p5F0oyNjZ1t/JZp2/MxsKeaiDGJ+QLZvdZ6G81RElXPpMPsFnkcOTK9+C5
nS9Ph+cpQb/vQYCDtZBuFso6SoaHtBTCutcWrY/ruaD/fOjw61iX3TRwKSbV
G+TyYS3ykumEZSML88AH7U+jX2/31nVZWO2PnjSvgW3pPck2KQ9cMB81IN5/
ZVnc2gcHlAGoAamn4l9lDjAvNWBGQ043Vi4EtuuKIwPMjwBoVB3HE8B3VB3z
pK47KE8tpK9hHfNVC67U8wm//kYmqBauriJj3mqhn+I+0n1SE1U/zJ+adygb
qhnzWAcbKD4XpDCgXlXHfNbDGnV/66IF6XA9LFOMeW1QPf8+DqhizK+aldN1
qBnz3KhiwR1ZWbu7mjHfaqYrF1Yz5l2oYk8MjIox/2ouUqzbr2Z8H0Qq/kfR
zkcEGhTj+6Gu/wczpv9d
         "]]}}}, {}, {}, {}, {}}, {
    DisplayFunction -> Identity, PlotRangePadding -> {{
        Scaled[0.02], 
        Scaled[0.02]}, {
        Scaled[0.05], 
        Scaled[0.05]}}, AxesOrigin -> {0, 0}, 
     PlotRange -> {{0, 0.1}, {-4.711390140345387*^-12, 1.0000000000047113`}}, 
     PlotRangeClipping -> True, ImagePadding -> All, DisplayFunction -> 
     Identity, AspectRatio -> NCache[GoldenRatio^(-1), 0.6180339887498948], 
     Axes -> {True, True}, AxesLabel -> {None, None}, AxesOrigin -> {0, 0}, 
     BaseStyle -> (FontSize -> 14), DisplayFunction :> Identity, 
     Frame -> {{True, True}, {True, True}}, FrameLabel -> {{
        FormBox["\"Strain Frequency\"", TraditionalForm], None}, {
        FormBox["\"Overall antibiotic consumption rate\"", TraditionalForm], 
        None}}, FrameTicks -> {{Automatic, Automatic}, {
       Automatic, Automatic}}, GridLines -> {None, None}, GridLinesStyle -> 
     Directive[
       GrayLevel[0.5, 0.4]], 
     Method -> {"CoordinatesToolOptions" -> {"DisplayFunction" -> ({
           (Identity[#]& )[
            Part[#, 1]], 
           (Identity[#]& )[
            Part[#, 2]]}& ), "CopiedValueFunction" -> ({
           (Identity[#]& )[
            Part[#, 1]], 
           (Identity[#]& )[
            Part[#, 2]]}& )}}, PlotLabel -> 
     FormBox["\"No combination therapy (p = 0)\"", TraditionalForm], 
     PlotRange -> {{0, 0.1}, {-4.711390140345387*^-12, 1.0000000000047113`}}, 
     PlotRangeClipping -> True, PlotRangePadding -> {{
        Scaled[0.02], 
        Scaled[0.02]}, {
        Scaled[0.05], 
        Scaled[0.05]}}, Ticks -> {Automatic, Automatic}}],FormBox[
    FormBox[
     TemplateBox[{"\"SS\"", "\"SR\"", "\"RS\"", "\"RR\""}, "LineLegend", 
      DisplayFunction -> (FormBox[
        StyleBox[
         StyleBox[
          PaneBox[
           TagBox[
            GridBox[{{
               TagBox[
                GridBox[{{
                   GraphicsBox[{{
                    Directive[
                    EdgeForm[
                    Directive[
                    Opacity[0.3], 
                    GrayLevel[0]]], 
                    PointSize[0.2], 
                    RGBColor[0.368417, 0.506779, 0.709798], 
                    AbsoluteThickness[1.6], FontSize -> 14], {
                    LineBox[{{0, 10}, {20, 10}}]}}, {
                    Directive[
                    EdgeForm[
                    Directive[
                    Opacity[0.3], 
                    GrayLevel[0]]], 
                    PointSize[0.2], 
                    RGBColor[0.368417, 0.506779, 0.709798], 
                    AbsoluteThickness[1.6], FontSize -> 14], {}}}, 
                    AspectRatio -> Full, ImageSize -> {20, 10}, 
                    PlotRangePadding -> None, ImagePadding -> Automatic, 
                    BaselinePosition -> (Scaled[0.1] -> Baseline)], #}, {
                   GraphicsBox[{{
                    Directive[
                    EdgeForm[
                    Directive[
                    Opacity[0.3], 
                    GrayLevel[0]]], 
                    PointSize[0.2], 
                    RGBColor[0.880722, 0.611041, 0.142051], 
                    AbsoluteThickness[1.6], FontSize -> 14], {
                    LineBox[{{0, 10}, {20, 10}}]}}, {
                    Directive[
                    EdgeForm[
                    Directive[
                    Opacity[0.3], 
                    GrayLevel[0]]], 
                    PointSize[0.2], 
                    RGBColor[0.880722, 0.611041, 0.142051], 
                    AbsoluteThickness[1.6], FontSize -> 14], {}}}, 
                    AspectRatio -> Full, ImageSize -> {20, 10}, 
                    PlotRangePadding -> None, ImagePadding -> Automatic, 
                    BaselinePosition -> (Scaled[0.1] -> Baseline)], #2}, {
                   GraphicsBox[{{
                    Directive[
                    EdgeForm[
                    Directive[
                    Opacity[0.3], 
                    GrayLevel[0]]], 
                    PointSize[0.2], 
                    RGBColor[0.560181, 0.691569, 0.194885], 
                    AbsoluteThickness[1.6], FontSize -> 14], {
                    LineBox[{{0, 10}, {20, 10}}]}}, {
                    Directive[
                    EdgeForm[
                    Directive[
                    Opacity[0.3], 
                    GrayLevel[0]]], 
                    PointSize[0.2], 
                    RGBColor[0.560181, 0.691569, 0.194885], 
                    AbsoluteThickness[1.6], FontSize -> 14], {}}}, 
                    AspectRatio -> Full, ImageSize -> {20, 10}, 
                    PlotRangePadding -> None, ImagePadding -> Automatic, 
                    BaselinePosition -> (Scaled[0.1] -> Baseline)], #3}, {
                   GraphicsBox[{{
                    Directive[
                    EdgeForm[
                    Directive[
                    Opacity[0.3], 
                    GrayLevel[0]]], 
                    PointSize[0.2], 
                    RGBColor[0.922526, 0.385626, 0.209179], 
                    AbsoluteThickness[1.6], FontSize -> 14], {
                    LineBox[{{0, 10}, {20, 10}}]}}, {
                    Directive[
                    EdgeForm[
                    Directive[
                    Opacity[0.3], 
                    GrayLevel[0]]], 
                    PointSize[0.2], 
                    RGBColor[0.922526, 0.385626, 0.209179], 
                    AbsoluteThickness[1.6], FontSize -> 14], {}}}, 
                    AspectRatio -> Full, ImageSize -> {20, 10}, 
                    PlotRangePadding -> None, ImagePadding -> Automatic, 
                    BaselinePosition -> (Scaled[0.1] -> Baseline)], #4}}, 
                 GridBoxAlignment -> {
                  "Columns" -> {Center, Left}, "Rows" -> {{Baseline}}}, 
                 AutoDelete -> False, 
                 GridBoxDividers -> {
                  "Columns" -> {{False}}, "Rows" -> {{False}}}, 
                 GridBoxItemSize -> {"Columns" -> {{All}}, "Rows" -> {{All}}},
                  GridBoxSpacings -> {
                  "Columns" -> {{0.5}}, "Rows" -> {{0.8}}}], "Grid"]}}, 
             GridBoxAlignment -> {"Columns" -> {{Left}}, "Rows" -> {{Top}}}, 
             AutoDelete -> False, 
             GridBoxItemSize -> {
              "Columns" -> {{Automatic}}, "Rows" -> {{Automatic}}}, 
             GridBoxSpacings -> {"Columns" -> {{1}}, "Rows" -> {{0}}}], 
            "Grid"], Alignment -> Left, AppearanceElements -> None, 
           ImageMargins -> {{5, 5}, {5, 5}}, ImageSizeAction -> 
           "ResizeToFit"], LineIndent -> 0, StripOnInput -> False], {
         FontFamily -> "Arial"}, Background -> Automatic, StripOnInput -> 
         False], TraditionalForm]& ), 
      InterpretationFunction :> (RowBox[{"LineLegend", "[", 
         RowBox[{
           RowBox[{"{", 
             RowBox[{
               RowBox[{"Directive", "[", 
                 RowBox[{
                   RowBox[{"PointSize", "[", "0.011111111111111112`", "]"}], 
                   ",", 
                   InterpretationBox[
                    ButtonBox[
                    TooltipBox[
                    GraphicsBox[{{
                    GrayLevel[0], 
                    RectangleBox[{0, 0}]}, {
                    GrayLevel[0], 
                    RectangleBox[{1, -1}]}, {
                    RGBColor[0.368417, 0.506779, 0.709798], 
                    RectangleBox[{0, -1}, {2, 1}]}}, DefaultBaseStyle -> 
                    "ColorSwatchGraphics", AspectRatio -> 1, Frame -> True, 
                    FrameStyle -> 
                    RGBColor[
                    0.24561133333333335`, 0.3378526666666667, 
                    0.4731986666666667], FrameTicks -> None, PlotRangePadding -> 
                    None, ImageSize -> 
                    Dynamic[{
                    Automatic, 1.35 CurrentValue["FontCapHeight"]/
                    AbsoluteCurrentValue[Magnification]}]], 
                    "RGBColor[0.368417, 0.506779, 0.709798]"], Appearance -> 
                    None, BaseStyle -> {}, BaselinePosition -> Baseline, 
                    DefaultBaseStyle -> {}, ButtonFunction :> 
                    With[{Typeset`box$ = EvaluationBox[]}, 
                    If[
                    Not[
                    AbsoluteCurrentValue["Deployed"]], 
                    SelectionMove[Typeset`box$, All, Expression]; 
                    FrontEnd`Private`$ColorSelectorInitialAlpha = 1; 
                    FrontEnd`Private`$ColorSelectorInitialColor = 
                    RGBColor[0.368417, 0.506779, 0.709798]; 
                    FrontEnd`Private`$ColorSelectorUseMakeBoxes = True; 
                    MathLink`CallFrontEnd[
                    FrontEnd`AttachCell[Typeset`box$, 
                    FrontEndResource["RGBColorValueSelector"], {
                    0, {Left, Bottom}}, {Left, Top}, 
                    "ClosingActions" -> {
                    "SelectionDeparture", "ParentChanged", 
                    "EvaluatorQuit"}]]]], BaseStyle -> Inherited, Evaluator -> 
                    Automatic, Method -> "Preemptive"], 
                    RGBColor[0.368417, 0.506779, 0.709798], Editable -> False,
                     Selectable -> False], ",", 
                   RowBox[{"AbsoluteThickness", "[", "1.6`", "]"}], ",", 
                   RowBox[{"FontSize", "\[Rule]", "14"}]}], "]"}], ",", 
               RowBox[{"Directive", "[", 
                 RowBox[{
                   RowBox[{"PointSize", "[", "0.011111111111111112`", "]"}], 
                   ",", 
                   InterpretationBox[
                    ButtonBox[
                    TooltipBox[
                    GraphicsBox[{{
                    GrayLevel[0], 
                    RectangleBox[{0, 0}]}, {
                    GrayLevel[0], 
                    RectangleBox[{1, -1}]}, {
                    RGBColor[0.880722, 0.611041, 0.142051], 
                    RectangleBox[{0, -1}, {2, 1}]}}, DefaultBaseStyle -> 
                    "ColorSwatchGraphics", AspectRatio -> 1, Frame -> True, 
                    FrameStyle -> 
                    RGBColor[
                    0.587148, 0.40736066666666665`, 0.09470066666666668], 
                    FrameTicks -> None, PlotRangePadding -> None, ImageSize -> 
                    Dynamic[{
                    Automatic, 1.35 CurrentValue["FontCapHeight"]/
                    AbsoluteCurrentValue[Magnification]}]], 
                    "RGBColor[0.880722, 0.611041, 0.142051]"], Appearance -> 
                    None, BaseStyle -> {}, BaselinePosition -> Baseline, 
                    DefaultBaseStyle -> {}, ButtonFunction :> 
                    With[{Typeset`box$ = EvaluationBox[]}, 
                    If[
                    Not[
                    AbsoluteCurrentValue["Deployed"]], 
                    SelectionMove[Typeset`box$, All, Expression]; 
                    FrontEnd`Private`$ColorSelectorInitialAlpha = 1; 
                    FrontEnd`Private`$ColorSelectorInitialColor = 
                    RGBColor[0.880722, 0.611041, 0.142051]; 
                    FrontEnd`Private`$ColorSelectorUseMakeBoxes = True; 
                    MathLink`CallFrontEnd[
                    FrontEnd`AttachCell[Typeset`box$, 
                    FrontEndResource["RGBColorValueSelector"], {
                    0, {Left, Bottom}}, {Left, Top}, 
                    "ClosingActions" -> {
                    "SelectionDeparture", "ParentChanged", 
                    "EvaluatorQuit"}]]]], BaseStyle -> Inherited, Evaluator -> 
                    Automatic, Method -> "Preemptive"], 
                    RGBColor[0.880722, 0.611041, 0.142051], Editable -> False,
                     Selectable -> False], ",", 
                   RowBox[{"AbsoluteThickness", "[", "1.6`", "]"}], ",", 
                   RowBox[{"FontSize", "\[Rule]", "14"}]}], "]"}], ",", 
               RowBox[{"Directive", "[", 
                 RowBox[{
                   RowBox[{"PointSize", "[", "0.011111111111111112`", "]"}], 
                   ",", 
                   InterpretationBox[
                    ButtonBox[
                    TooltipBox[
                    GraphicsBox[{{
                    GrayLevel[0], 
                    RectangleBox[{0, 0}]}, {
                    GrayLevel[0], 
                    RectangleBox[{1, -1}]}, {
                    RGBColor[0.560181, 0.691569, 0.194885], 
                    RectangleBox[{0, -1}, {2, 1}]}}, DefaultBaseStyle -> 
                    "ColorSwatchGraphics", AspectRatio -> 1, Frame -> True, 
                    FrameStyle -> 
                    RGBColor[
                    0.37345400000000006`, 0.461046, 0.12992333333333334`], 
                    FrameTicks -> None, PlotRangePadding -> None, ImageSize -> 
                    Dynamic[{
                    Automatic, 1.35 CurrentValue["FontCapHeight"]/
                    AbsoluteCurrentValue[Magnification]}]], 
                    "RGBColor[0.560181, 0.691569, 0.194885]"], Appearance -> 
                    None, BaseStyle -> {}, BaselinePosition -> Baseline, 
                    DefaultBaseStyle -> {}, ButtonFunction :> 
                    With[{Typeset`box$ = EvaluationBox[]}, 
                    If[
                    Not[
                    AbsoluteCurrentValue["Deployed"]], 
                    SelectionMove[Typeset`box$, All, Expression]; 
                    FrontEnd`Private`$ColorSelectorInitialAlpha = 1; 
                    FrontEnd`Private`$ColorSelectorInitialColor = 
                    RGBColor[0.560181, 0.691569, 0.194885]; 
                    FrontEnd`Private`$ColorSelectorUseMakeBoxes = True; 
                    MathLink`CallFrontEnd[
                    FrontEnd`AttachCell[Typeset`box$, 
                    FrontEndResource["RGBColorValueSelector"], {
                    0, {Left, Bottom}}, {Left, Top}, 
                    "ClosingActions" -> {
                    "SelectionDeparture", "ParentChanged", 
                    "EvaluatorQuit"}]]]], BaseStyle -> Inherited, Evaluator -> 
                    Automatic, Method -> "Preemptive"], 
                    RGBColor[0.560181, 0.691569, 0.194885], Editable -> False,
                     Selectable -> False], ",", 
                   RowBox[{"AbsoluteThickness", "[", "1.6`", "]"}], ",", 
                   RowBox[{"FontSize", "\[Rule]", "14"}]}], "]"}], ",", 
               RowBox[{"Directive", "[", 
                 RowBox[{
                   RowBox[{"PointSize", "[", "0.011111111111111112`", "]"}], 
                   ",", 
                   InterpretationBox[
                    ButtonBox[
                    TooltipBox[
                    GraphicsBox[{{
                    GrayLevel[0], 
                    RectangleBox[{0, 0}]}, {
                    GrayLevel[0], 
                    RectangleBox[{1, -1}]}, {
                    RGBColor[0.922526, 0.385626, 0.209179], 
                    RectangleBox[{0, -1}, {2, 1}]}}, DefaultBaseStyle -> 
                    "ColorSwatchGraphics", AspectRatio -> 1, Frame -> True, 
                    FrameStyle -> 
                    RGBColor[
                    0.6150173333333333, 0.25708400000000003`, 
                    0.13945266666666667`], FrameTicks -> None, 
                    PlotRangePadding -> None, ImageSize -> 
                    Dynamic[{
                    Automatic, 1.35 CurrentValue["FontCapHeight"]/
                    AbsoluteCurrentValue[Magnification]}]], 
                    "RGBColor[0.922526, 0.385626, 0.209179]"], Appearance -> 
                    None, BaseStyle -> {}, BaselinePosition -> Baseline, 
                    DefaultBaseStyle -> {}, ButtonFunction :> 
                    With[{Typeset`box$ = EvaluationBox[]}, 
                    If[
                    Not[
                    AbsoluteCurrentValue["Deployed"]], 
                    SelectionMove[Typeset`box$, All, Expression]; 
                    FrontEnd`Private`$ColorSelectorInitialAlpha = 1; 
                    FrontEnd`Private`$ColorSelectorInitialColor = 
                    RGBColor[0.922526, 0.385626, 0.209179]; 
                    FrontEnd`Private`$ColorSelectorUseMakeBoxes = True; 
                    MathLink`CallFrontEnd[
                    FrontEnd`AttachCell[Typeset`box$, 
                    FrontEndResource["RGBColorValueSelector"], {
                    0, {Left, Bottom}}, {Left, Top}, 
                    "ClosingActions" -> {
                    "SelectionDeparture", "ParentChanged", 
                    "EvaluatorQuit"}]]]], BaseStyle -> Inherited, Evaluator -> 
                    Automatic, Method -> "Preemptive"], 
                    RGBColor[0.922526, 0.385626, 0.209179], Editable -> False,
                     Selectable -> False], ",", 
                   RowBox[{"AbsoluteThickness", "[", "1.6`", "]"}], ",", 
                   RowBox[{"FontSize", "\[Rule]", "14"}]}], "]"}]}], "}"}], 
           ",", 
           RowBox[{"{", 
             RowBox[{#, ",", #2, ",", #3, ",", #4}], "}"}], ",", 
           RowBox[{"LegendMarkers", "\[Rule]", 
             RowBox[{"{", 
               RowBox[{
                 RowBox[{"{", 
                   RowBox[{"False", ",", "Automatic"}], "}"}], ",", 
                 RowBox[{"{", 
                   RowBox[{"False", ",", "Automatic"}], "}"}], ",", 
                 RowBox[{"{", 
                   RowBox[{"False", ",", "Automatic"}], "}"}], ",", 
                 RowBox[{"{", 
                   RowBox[{"False", ",", "Automatic"}], "}"}]}], "}"}]}], ",", 
           RowBox[{"Joined", "\[Rule]", 
             RowBox[{"{", 
               RowBox[{"True", ",", "True", ",", "True", ",", "True"}], 
               "}"}]}], ",", 
           RowBox[{"LabelStyle", "\[Rule]", 
             RowBox[{"{", "}"}]}], ",", 
           RowBox[{"LegendLayout", "\[Rule]", "\"Column\""}]}], "]"}]& ), 
      Editable -> True], TraditionalForm], TraditionalForm]},
  "Legended",
  DisplayFunction->(GridBox[{{
      TagBox[
       ItemBox[
        PaneBox[
         TagBox[#, "SkipImageSizeLevel"], Alignment -> {Center, Baseline}, 
         BaselinePosition -> Baseline], DefaultBaseStyle -> "Labeled"], 
       "SkipImageSizeLevel"], 
      ItemBox[#2, DefaultBaseStyle -> "LabeledLabel"]}}, 
    GridBoxAlignment -> {"Columns" -> {{Center}}, "Rows" -> {{Center}}}, 
    AutoDelete -> False, GridBoxItemSize -> Automatic, 
    BaselinePosition -> {1, 1}]& ),
  Editable->True,
  InterpretationFunction->(RowBox[{"Legended", "[", 
     RowBox[{#, ",", 
       RowBox[{"Placed", "[", 
         RowBox[{#2, ",", "After"}], "]"}]}], "]"}]& )]], "Output",
 CellChangeTimes->{
  3.760361419598873*^9},ExpressionUUID->"c2e4c8f6-65d3-4a24-baac-\
e91659df37cf"],

Cell[BoxData[
 TemplateBox[{GraphicsBox[{{}, {{{}, {}, {
        Hue[0.67, 0.6, 0.6], 
        Directive[
         PointSize[0.011111111111111112`], 
         RGBColor[0.368417, 0.506779, 0.709798], 
         AbsoluteThickness[1.6], FontSize -> 14], 
        LineBox[CompressedData["
1:eJxdUwtMU2cURmq0I9skgk5nhcGACT4YGpR7Cx40KkM0VQRGABcxOB4bjqEh
nTrjGxB0gjAdD4W2tBQo0gdtb6Gu6BwIbEFhM+iUsakIspUyUAGJu/f+zb95
/+Tm5ss59/zne1yP3V9E7nF0cHDYQz/M+/UzAi+Vtttbd2+D1/EujCcPpzXv
P5/CqWdgfNC1Pqz/wH54xR6rvV+M618N+gTw6w5xvj+CcXCf6MyFvcc4805g
bAp/03Fp9inOPjkYk7q2rKuXT+P70X35GBvdTj7dbjzLuf8cxmU/vNeQmVKA
+9E+hRjfm2Av5OxXhOuL/O97zTpazNn3W4zjkoTMRM7+FzEu+Y49HD4lGPf+
/HzHn1WlHH5lGC+cGfP2ck057kd8L+F6LMEO5PCvwPUta3LX7XpUwdGjEuPh
7czESo5fEvx93ucDU0qbBNeRXlKMl2bPpylIYcrej/ST4XpH5Ub9P9P/YaRn
Fbyw939Gq7VgphxG7BjpK4cZ9n6nO9KMECcFR28FJNn7axi6ztWcfFZDmh1v
ZsbNV3L8UMIgD+EhRm5BDfCTef/zpwZ+z4p1zk3aCIx6XZ61kNnWFCDrTzAj
v2ohQrlelct3NfsmfHNtfEkdHPe6tfUtKxGC/KuD6IlNnS2LbcKb9LR3/VUQ
KDZZNIu8zchPFUzqV/pWPYkypxb8dQgC6+HjsGbdTU1ACPK3Hpap1q7Wh9pI
ejma8hW4XDsrmr+uS4j8vgKfzusfmjuuIqPo8NCWgvtI33n3RD2F/G+AiGBI
fNjrESyj1bsjbQBr675tXnOOUSgPDbDzudY3dI2VGJvuEQ/6qGHFNVH+1c4J
EuVDDYUfJDo/SB00b2ADoAaBKxQXdfxEoryoofzk6nYnyTJT0QKWEGyQi3ya
58kplB8NwM7QvYoZPSRaTwO8i+VfeotJAuVJA7ag1vHiUQm5ij1aeOeS5W64
zr8J5UsLlef6S7+OmU0ct7TTCdKCfGBHq6ozPAjlTQvJ3TeGD96PNHbT7tOa
QMlQlOXuR2colD8dePTd2vLMxU34PjtQBznBLhG/idJIlEcduKb/Orcp8m9q
XwpjQCMI4sMzrLJkAuWzEe4pPD/xfraJuD6+hHa4EboeG1osWe1ClFc9FC2f
Fhly8oJc0IKQ+v2YSc1rolB+9TDcvtgtR3DCxG7Xpofm6Pih7hVxQpRnA7SW
xQXmHYgRasqtih8jDKCjso8+eqOKQPk2QOl1F8+pigTCkSVsgITQJ34jWetN
KO9GqA4z93boTVQkCgz80jeQqk2Kp1D+jfBSCun1Mp5JwtDtMcIUmbLqRrq7
EP0PFIyViVs+jOITo8y4WApO+f3xQJCfSaH/g4LHfgOjCwMnqX8B3nD0Wg==

         "]]}, {
        Hue[0.9060679774997897, 0.6, 0.6], 
        Directive[
         PointSize[0.011111111111111112`], 
         RGBColor[0.880722, 0.611041, 0.142051], 
         AbsoluteThickness[1.6], FontSize -> 14], 
        LineBox[CompressedData["
1:eJxFkwlQU1cUhmMKEVA7VFqqaBkXFBjsCKIgyYu/KJRNWSwi4wYiWhUoIEFc
i+xoXRCpsqlsggkBIRAC2aCKjBLcEAeXKm5VqGjUQikWsS+5r/bOvHlz5tx7
7jn//93pYdErNrFZLNYm+tP9/1tFmbG341pjFCPCt53Lw/yRaB460UCwk4lD
YTH8OCru3qjL+5+2KQXHt8DGTZBaoDrE5GOQWDktyNzTgdrzZbXH490CBBob
FYQlOyjJ/p3g5mTNvySgFLv6ZjsYifdCbBrgc3jCPOb8fnS1qP2zPeU8qsfv
8Mkfk2Gf73uHzfZQkHqp4FSwXcxMOxVyr/Fsu4x0fNalrppu4aYg9TOxf/ui
ZrljD49bf3mH+sxBcG+EWHfk9fHIfYeQ+5dXgatBG6/RMu1lQOMRxJ5aLCoJ
CKfI/VngO6e/820uURS2TqvZvuUYRJ8bVnXHelKkn2y4a92OZ60Nbro/rL8Q
hbGvl+QG8pn+cpC0uE4Qs34HNWXuAytO0i/wU7OfK9c/Y/o9AdY4bubA1RDF
6nCeriLChT57xjiZUKT/XAhmsa1OqBtd8vP0C297N87LzlK5kHnyMeqRvTzy
njV199rQ90/PFkDam1z/8o03l8xXiBlSrenXKg412SDo828lpyBVX7NYtS+D
mfc0Ts/5rtvI1J4KdtEXxKaBZx2P7N7IyfxFuG578YspgS2KZc4HXEN/L8JF
y7gYN+ESiuhRjKIWG5NdZ1jK/gBdxWI4aXMNp2rtGb9KcL08aNtvx12pnyNf
/CN8WwIT3/tD5U5RXKJXKaIsZh2m+mVcuwxzeoRSmNnFB4htLzO8lIGVMHIw
v2gupSl2b/jzQxmuukcZr5xny+h5FhN5nV77/W5QEbRakwzKoRL+sKbZqIci
+paj4VJS8pUzZ5Um3aUxfJMKbEjUGN31GGX0rsC6h9ZB0ZlmfJFuXNNzGPdN
/wY7hYTh5xysJOfCIvIm8r115cyFkLG/ykwoTqeIH0LEVw5J9nn6qf7QyT1V
hN7NPQ/cF2pUxB8RnvQpHpS/10Kn3o0ZlVg4Vveq3oD4VQl/Folt1x69MGgj
xq8jH+mlBfFPDBaTv0JXs5hbBRETEz+rkGpI4q3HXu3FgmrcHibnib/Vn87T
zdEjn0f7R5Infp//lA+k4aEt/RQT/2sw+JrsL6PV6y79P094qME4Jh740LWz
b3YtxAMj+v2Ej1pw45vvTLd8Djc9ALVYmikbvzrrCp/wUos11a23OBtmqnIm
6QdCyl2/Q5VlGUrCjwQvHY7uzjOw5JP2JPAf6JRHHhmjJDxJYOzpuiZi6JHS
Ub/qYF6Ys6M9zkRF+KrD1gjZB29njiKlpZ0mqA7SkPBC4ykcBeGtDtc0Fis8
FrfKb9Hu05pgSJvkXhfqy/BXj17+opvU5qfUTH3BesQlR2PsZE+Gx3q8SI2W
Zj29QMVt0RkgRbVlWnzNrA454VOKV0MtouXL0uQXB21oh6XY0+aU02TjyCe8
NsBHfNKRI+PLzUiDCO8PXfA6fQ7DbwNuWielRY4Y8fXdXW6AZm/K6O6mxwzP
MiS0dd+zqXiilJzSVrT5yLAq5EJKL38rRfiWYYH31evzxSt5bP3AMlgNj78d
PGG+kvDeCLsTK+01J/MVKwgwWObFWbLR5wCP8N+I4JTu9p73S6kS3bhdjZAr
Zw5aOVRT5D00Yfvah8E5UQnyd7pywU1Yx9mn+fu+s5K8jyYsUq82fN6RSP0L
b68Enw==
         "]]}, {
        Hue[0.1421359549995791, 0.6, 0.6], 
        Directive[
         PointSize[0.011111111111111112`], 
         RGBColor[0.560181, 0.691569, 0.194885], 
         AbsoluteThickness[1.6], FontSize -> 14], 
        LineBox[CompressedData["
1:eJw1lA00VGkcxidJ1radWaOQirRETpspmS/8D3ZHPmozobSxtnKWKN+Wmu1s
qWgiH1GiMJjM+GqYMXPnzrZbmzZWoaFVS6eGorDRIhHaO/POvufcc889997n
/T/P87t33YEYTrgeiUQKJw7N+f8VFhj/KKE5VjkneqvacWAXqNPInu5rY3TX
YWCVvcTPxGuEMXvi8C+JFyNgvcBHtKCK1t2PBVGo0nVxiYHLcZN6L/WxRFB8
IpEon6qV6PkUWPumx9Xp/Sye+tqWaljLhcRpX8r22hc4ev9n8AlaU/V5SxTL
5dk3WZePnoL2nVvjTfz7caR3GjbWqAUhZeeUuPcyPYf0s8D1Xbpm3q4ZR/oZ
cNeTHyNRRbGY0pbkX0t58CJL0MCwP8xC+2VCbin7fFKWJwtbe2bEH7sAwg7J
jWiDMRbaPwcEsv6LC6+MlVebrcTxEbmQ+tsT/b5Mvm6ePOCdpqe6RTlhvTPa
DeEnE9le4VCebr586Oe+lUfY8FgWm59+YXCyANj3lWGS/Hc4mvcS7Iu7Nzie
kIjvO8TSKEJqsKCYZklhofkLYccgd8+W7O30oivaBZ6+IR8DyzkY8lMETuNX
hMqeRuaT9undA4JiEF3il1guMVQgf1dh/ekOLDCiCTfXD1q+qfEaTOs1Q/tj
QybyWwLSDG6nkdtd5l6GVhDOsFtsvbFwBvJfBnmh9TZHJCKGH+2ce9jLMuDw
lPhwJ8ZEefCh90iR4yEHN3zUX6PIB85DavFKyTMGyqccul8OLrTd5jDPRw99
EL0tB8X8cYf04AIayqsCrj0sPGXjR6U5pK8kLFSAR/y2JEr1oC6/SkjrNjIN
fDDIaON/LZuYrwR2M7WsZGyCgfIUgE2h+EKk2QwzikjLTP863Fp1/FgQv1qX
73WISS/wGDi5gWnUUxHralQFc3h4nGFQAg3lXQXLwh+R9Vs/Mqs1dslCsJZG
mpg7C5xR/kIoMKYGePaScB+N3EoR3IelVPNqcwXqQwQFtwvGQ0NnGcOauFdX
wzvSrG3XIoGun2oYId3rblvch2vS67SuAbPPpmZlFCED9VUDi28G3gykShT2
+7N/n7KrBdO6684TwwZM1F8tFLukKHlWn9JbCbVVm+vAPSBqxDgkh4n6rIMH
KsNu/xa2MjL3Hy5sq4fO7ynJd9580PVbD9JNyu86wwLkxHCE5Rsg751YkfQD
3xn1fQMsG512T6tfYAEEPESlQPeeTLIW36eh/sXAili+o22Mi1cS6fVUiMH7
8sHHjpaOdMSDGGp3ZXdOhd6kTc53p7y2bYDSnt6ZzFG5AvHRAFeW5gZtaZ53
+UoLQAP4h6xg8uocMcRLA7wkD3UDmaTIN9MagoG8yE2XBMk0xE8jzJrq1U96
/Yij8RqBnp5ygrPEno54Iu5b+80t5DQptmqXBF6RrI1rXGoViC8JxMO3Fl69
Pk1pt/4kCJLAE2m/0+pkLxniTQLB27fEhYyONXUR7ROZAJZR6y3cvAFD/Elh
gHz0SCjbCl+vFZRCQKtT4Dpfjo5HKVAs7A+Y2KnkCRGaAprAmrvTtaM0R474
bIL3lG31wnVGtDtTdkTDTdBJaR3vEPTpeJVB7/6ZL93z9tMoaEDImh+4WpVp
SUf8yoD3yNZ0eJGrQjtdiwzU8cVJ+2LNcMSzHDz+KooI2HOW2XhtrOoPXzkI
LLrCMtwadHzLoa/duPFgB5mupzUsB7bHMVvx3+UKxDsG+apKVUXaEMZBwABZ
f7IrIc6SjvjHIMd5NJzxfAQr19jtxgCGgvtvKw/pvgcFFJ6PioyOdaT/q5Hb
q4C57CD1848bdf8rBXC4i/w/3CvF/gNt1Rw6
         "]]}, {
        Hue[0.37820393249936934`, 0.6, 0.6], 
        Directive[
         PointSize[0.011111111111111112`], 
         RGBColor[0.922526, 0.385626, 0.209179], 
         AbsoluteThickness[1.6], FontSize -> 14], 
        LineBox[CompressedData["
1:eJxFlAlQU1cUhlMEpqaMddRaEWwjBYaWCqWOLO8FD1AWBWXtoDDKKBQmVkas
BqQsDqJs1SIIhQIRIawBQghLdoGKOkAUKUspttCqhQYoAlKQLaYvua/Jm8lk
/jk3557/P9/L3vCYwEg9CoUSSXzU3/8/KYnHZO2Jn0k2OAsDR8P9oePqGvfp
dntSnwKLwqCKlOo7orXLX8uYeQzYJ1uuZ3gcJOvnQRD/u2tEchiWuKPR61kC
E/y48QbhuUUYOh8PrIwg177PX4q/nbK0e7shCXoOl3UUvnwmRr9PgdG7D1g0
ixsY/Q+/7wvPpUIvNTaMubwgRv2uAXMwRDyUL5dIDhvpWWekQ9rlqXOxF2fE
qH8m0BJwH6OsYQxr7Y5rv/MdHJvzzVMmj2PovhvQoBcbXWouxUQfpM0EiLLB
Ncwu3YzjhqP7c6D4Q/u5Dj8GxrpPa7rAyAX56Pv3Df7cJEXz3AJTyp4OayxD
+Nuq5kIw4RuGuo/ZSNB8+UD3XFxoX3wHN7EdMze88gPIqifShscSyXkLYGnZ
yLbE4JVT6Fe4uiMw4+ZWHhb0SND8P8KWmSdtxslyYXGR5oEer85Hh8ICRMhP
MVhSgnmBeamS0b7XQS+qSuARn9u+jr8WIX8sYHqvmrokVEuM9YO37Gu+Dfc4
qewo+g7SbymUUtYGHZLGsONOmoYwmckYp72X4oT8l0FtbNfoY/6K0xGHLNdT
E2UQtEmKb7M1xFEe5VAeZy4wHmZL/glQdyyHWVGlj+GIqwTlwwYLp/npBtFP
kuvRf69zFthw4cS1yGxrhiPKqwJy1h2ihrvSRdYZOwkLFbDX5AuId/TGUX6V
cL2T+mvUgBCTl3sIFpWV0GvmQi/fk4OhPKugk+Zu0l10SXqWSGuXfjXMsrKE
u392kaJ8q2F08Tkt9ZMNjDpScd6ZWgN/BbwI9n9AI/OuAbsNO2XUL/14ndru
1lpgLp6s48VPOaL8a8Fef7Nh2H6m1FvdbicH+t6M83jDMRjaBwdKFzI3FMaP
pdPquE3rwHEk263AqpDkrQ6kPkKbwCUFrk6v36weqNPzZu/KjaRoX/Vgczq2
P98/WvrxiZv3lqwawCrd69BKRC+O9tcASW/Vr6+dSZH0EN1223LBpzbEzf3g
LRnaJxdyfT0v2UZuu3smdzYJDjQCtcm8ybMKnNF+G+Gmk2KpGcvAieEIyzzg
xUyGmBxZp6N988BY9Y04ok6Bf0nAQ6wUrpwMKZiwkZP8N0FOcdxAL/W0cyWR
3khFExzlJnooPmXREQ9NoH/26bSKNin7VzkUP2XJh+dmynR2qMgZ8cGHJ4oW
X1nXILhrAOCDomRVpVLNAeKFDyWaf5l5yN+lMQQUUiN+mmGrSqU5j8bT1RFP
zbCZ1Ps1TwscIDXiq0V7/mpnL0GQTiPedHqQ2D6RiVYj/lphlrz/I01DXR3x
2ArrZP0iQ72ANm0d8anTXUtWxIbboFiJziNeBdr6djSgViN+BcAi+2um6xZo
/SKehUAldfPtuZqHPkLt7xHfOq2nMazTiHeRVgciYLQa8a/TbLXdIRG8IedB
74NYW3+lbndcp9H7odP/ATsF9SY=
         "]]}}}, {}, {}, {}, {}}, {
    DisplayFunction -> Identity, PlotRangePadding -> {{
        Scaled[0.02], 
        Scaled[0.02]}, {
        Scaled[0.05], 
        Scaled[0.05]}}, AxesOrigin -> {0, 0}, 
     PlotRange -> {{0, 0.1}, {-1.849078738994049*^-10, 1.0000000000495124`}}, 
     PlotRangeClipping -> True, ImagePadding -> All, DisplayFunction -> 
     Identity, AspectRatio -> NCache[GoldenRatio^(-1), 0.6180339887498948], 
     Axes -> {True, True}, AxesLabel -> {None, None}, AxesOrigin -> {0, 0}, 
     BaseStyle -> (FontSize -> 14), DisplayFunction :> Identity, 
     Frame -> {{True, True}, {True, True}}, FrameLabel -> {{
        FormBox["\"Strain Frequency\"", TraditionalForm], None}, {
        FormBox["\"Overall antibiotic consumption rate\"", TraditionalForm], 
        None}}, FrameTicks -> {{Automatic, Automatic}, {
       Automatic, Automatic}}, GridLines -> {None, None}, GridLinesStyle -> 
     Directive[
       GrayLevel[0.5, 0.4]], 
     Method -> {"CoordinatesToolOptions" -> {"DisplayFunction" -> ({
           (Identity[#]& )[
            Part[#, 1]], 
           (Identity[#]& )[
            Part[#, 2]]}& ), "CopiedValueFunction" -> ({
           (Identity[#]& )[
            Part[#, 1]], 
           (Identity[#]& )[
            Part[#, 2]]}& )}}, PlotLabel -> 
     FormBox["\"Maximal combination therapy (p = 1)\"", TraditionalForm], 
     PlotRange -> {{0, 0.1}, {-1.849078738994049*^-10, 1.0000000000495124`}}, 
     PlotRangeClipping -> True, PlotRangePadding -> {{
        Scaled[0.02], 
        Scaled[0.02]}, {
        Scaled[0.05], 
        Scaled[0.05]}}, Ticks -> {Automatic, Automatic}}],FormBox[
    FormBox[
     TemplateBox[{"\"SS\"", "\"SR\"", "\"RS\"", "\"RR\""}, "LineLegend", 
      DisplayFunction -> (FormBox[
        StyleBox[
         StyleBox[
          PaneBox[
           TagBox[
            GridBox[{{
               TagBox[
                GridBox[{{
                   GraphicsBox[{{
                    Directive[
                    EdgeForm[
                    Directive[
                    Opacity[0.3], 
                    GrayLevel[0]]], 
                    PointSize[0.2], 
                    RGBColor[0.368417, 0.506779, 0.709798], 
                    AbsoluteThickness[1.6], FontSize -> 14], {
                    LineBox[{{0, 10}, {20, 10}}]}}, {
                    Directive[
                    EdgeForm[
                    Directive[
                    Opacity[0.3], 
                    GrayLevel[0]]], 
                    PointSize[0.2], 
                    RGBColor[0.368417, 0.506779, 0.709798], 
                    AbsoluteThickness[1.6], FontSize -> 14], {}}}, 
                    AspectRatio -> Full, ImageSize -> {20, 10}, 
                    PlotRangePadding -> None, ImagePadding -> Automatic, 
                    BaselinePosition -> (Scaled[0.1] -> Baseline)], #}, {
                   GraphicsBox[{{
                    Directive[
                    EdgeForm[
                    Directive[
                    Opacity[0.3], 
                    GrayLevel[0]]], 
                    PointSize[0.2], 
                    RGBColor[0.880722, 0.611041, 0.142051], 
                    AbsoluteThickness[1.6], FontSize -> 14], {
                    LineBox[{{0, 10}, {20, 10}}]}}, {
                    Directive[
                    EdgeForm[
                    Directive[
                    Opacity[0.3], 
                    GrayLevel[0]]], 
                    PointSize[0.2], 
                    RGBColor[0.880722, 0.611041, 0.142051], 
                    AbsoluteThickness[1.6], FontSize -> 14], {}}}, 
                    AspectRatio -> Full, ImageSize -> {20, 10}, 
                    PlotRangePadding -> None, ImagePadding -> Automatic, 
                    BaselinePosition -> (Scaled[0.1] -> Baseline)], #2}, {
                   GraphicsBox[{{
                    Directive[
                    EdgeForm[
                    Directive[
                    Opacity[0.3], 
                    GrayLevel[0]]], 
                    PointSize[0.2], 
                    RGBColor[0.560181, 0.691569, 0.194885], 
                    AbsoluteThickness[1.6], FontSize -> 14], {
                    LineBox[{{0, 10}, {20, 10}}]}}, {
                    Directive[
                    EdgeForm[
                    Directive[
                    Opacity[0.3], 
                    GrayLevel[0]]], 
                    PointSize[0.2], 
                    RGBColor[0.560181, 0.691569, 0.194885], 
                    AbsoluteThickness[1.6], FontSize -> 14], {}}}, 
                    AspectRatio -> Full, ImageSize -> {20, 10}, 
                    PlotRangePadding -> None, ImagePadding -> Automatic, 
                    BaselinePosition -> (Scaled[0.1] -> Baseline)], #3}, {
                   GraphicsBox[{{
                    Directive[
                    EdgeForm[
                    Directive[
                    Opacity[0.3], 
                    GrayLevel[0]]], 
                    PointSize[0.2], 
                    RGBColor[0.922526, 0.385626, 0.209179], 
                    AbsoluteThickness[1.6], FontSize -> 14], {
                    LineBox[{{0, 10}, {20, 10}}]}}, {
                    Directive[
                    EdgeForm[
                    Directive[
                    Opacity[0.3], 
                    GrayLevel[0]]], 
                    PointSize[0.2], 
                    RGBColor[0.922526, 0.385626, 0.209179], 
                    AbsoluteThickness[1.6], FontSize -> 14], {}}}, 
                    AspectRatio -> Full, ImageSize -> {20, 10}, 
                    PlotRangePadding -> None, ImagePadding -> Automatic, 
                    BaselinePosition -> (Scaled[0.1] -> Baseline)], #4}}, 
                 GridBoxAlignment -> {
                  "Columns" -> {Center, Left}, "Rows" -> {{Baseline}}}, 
                 AutoDelete -> False, 
                 GridBoxDividers -> {
                  "Columns" -> {{False}}, "Rows" -> {{False}}}, 
                 GridBoxItemSize -> {"Columns" -> {{All}}, "Rows" -> {{All}}},
                  GridBoxSpacings -> {
                  "Columns" -> {{0.5}}, "Rows" -> {{0.8}}}], "Grid"]}}, 
             GridBoxAlignment -> {"Columns" -> {{Left}}, "Rows" -> {{Top}}}, 
             AutoDelete -> False, 
             GridBoxItemSize -> {
              "Columns" -> {{Automatic}}, "Rows" -> {{Automatic}}}, 
             GridBoxSpacings -> {"Columns" -> {{1}}, "Rows" -> {{0}}}], 
            "Grid"], Alignment -> Left, AppearanceElements -> None, 
           ImageMargins -> {{5, 5}, {5, 5}}, ImageSizeAction -> 
           "ResizeToFit"], LineIndent -> 0, StripOnInput -> False], {
         FontFamily -> "Arial"}, Background -> Automatic, StripOnInput -> 
         False], TraditionalForm]& ), 
      InterpretationFunction :> (RowBox[{"LineLegend", "[", 
         RowBox[{
           RowBox[{"{", 
             RowBox[{
               RowBox[{"Directive", "[", 
                 RowBox[{
                   RowBox[{"PointSize", "[", "0.011111111111111112`", "]"}], 
                   ",", 
                   InterpretationBox[
                    ButtonBox[
                    TooltipBox[
                    GraphicsBox[{{
                    GrayLevel[0], 
                    RectangleBox[{0, 0}]}, {
                    GrayLevel[0], 
                    RectangleBox[{1, -1}]}, {
                    RGBColor[0.368417, 0.506779, 0.709798], 
                    RectangleBox[{0, -1}, {2, 1}]}}, DefaultBaseStyle -> 
                    "ColorSwatchGraphics", AspectRatio -> 1, Frame -> True, 
                    FrameStyle -> 
                    RGBColor[
                    0.24561133333333335`, 0.3378526666666667, 
                    0.4731986666666667], FrameTicks -> None, PlotRangePadding -> 
                    None, ImageSize -> 
                    Dynamic[{
                    Automatic, 1.35 CurrentValue["FontCapHeight"]/
                    AbsoluteCurrentValue[Magnification]}]], 
                    "RGBColor[0.368417, 0.506779, 0.709798]"], Appearance -> 
                    None, BaseStyle -> {}, BaselinePosition -> Baseline, 
                    DefaultBaseStyle -> {}, ButtonFunction :> 
                    With[{Typeset`box$ = EvaluationBox[]}, 
                    If[
                    Not[
                    AbsoluteCurrentValue["Deployed"]], 
                    SelectionMove[Typeset`box$, All, Expression]; 
                    FrontEnd`Private`$ColorSelectorInitialAlpha = 1; 
                    FrontEnd`Private`$ColorSelectorInitialColor = 
                    RGBColor[0.368417, 0.506779, 0.709798]; 
                    FrontEnd`Private`$ColorSelectorUseMakeBoxes = True; 
                    MathLink`CallFrontEnd[
                    FrontEnd`AttachCell[Typeset`box$, 
                    FrontEndResource["RGBColorValueSelector"], {
                    0, {Left, Bottom}}, {Left, Top}, 
                    "ClosingActions" -> {
                    "SelectionDeparture", "ParentChanged", 
                    "EvaluatorQuit"}]]]], BaseStyle -> Inherited, Evaluator -> 
                    Automatic, Method -> "Preemptive"], 
                    RGBColor[0.368417, 0.506779, 0.709798], Editable -> False,
                     Selectable -> False], ",", 
                   RowBox[{"AbsoluteThickness", "[", "1.6`", "]"}], ",", 
                   RowBox[{"FontSize", "\[Rule]", "14"}]}], "]"}], ",", 
               RowBox[{"Directive", "[", 
                 RowBox[{
                   RowBox[{"PointSize", "[", "0.011111111111111112`", "]"}], 
                   ",", 
                   InterpretationBox[
                    ButtonBox[
                    TooltipBox[
                    GraphicsBox[{{
                    GrayLevel[0], 
                    RectangleBox[{0, 0}]}, {
                    GrayLevel[0], 
                    RectangleBox[{1, -1}]}, {
                    RGBColor[0.880722, 0.611041, 0.142051], 
                    RectangleBox[{0, -1}, {2, 1}]}}, DefaultBaseStyle -> 
                    "ColorSwatchGraphics", AspectRatio -> 1, Frame -> True, 
                    FrameStyle -> 
                    RGBColor[
                    0.587148, 0.40736066666666665`, 0.09470066666666668], 
                    FrameTicks -> None, PlotRangePadding -> None, ImageSize -> 
                    Dynamic[{
                    Automatic, 1.35 CurrentValue["FontCapHeight"]/
                    AbsoluteCurrentValue[Magnification]}]], 
                    "RGBColor[0.880722, 0.611041, 0.142051]"], Appearance -> 
                    None, BaseStyle -> {}, BaselinePosition -> Baseline, 
                    DefaultBaseStyle -> {}, ButtonFunction :> 
                    With[{Typeset`box$ = EvaluationBox[]}, 
                    If[
                    Not[
                    AbsoluteCurrentValue["Deployed"]], 
                    SelectionMove[Typeset`box$, All, Expression]; 
                    FrontEnd`Private`$ColorSelectorInitialAlpha = 1; 
                    FrontEnd`Private`$ColorSelectorInitialColor = 
                    RGBColor[0.880722, 0.611041, 0.142051]; 
                    FrontEnd`Private`$ColorSelectorUseMakeBoxes = True; 
                    MathLink`CallFrontEnd[
                    FrontEnd`AttachCell[Typeset`box$, 
                    FrontEndResource["RGBColorValueSelector"], {
                    0, {Left, Bottom}}, {Left, Top}, 
                    "ClosingActions" -> {
                    "SelectionDeparture", "ParentChanged", 
                    "EvaluatorQuit"}]]]], BaseStyle -> Inherited, Evaluator -> 
                    Automatic, Method -> "Preemptive"], 
                    RGBColor[0.880722, 0.611041, 0.142051], Editable -> False,
                     Selectable -> False], ",", 
                   RowBox[{"AbsoluteThickness", "[", "1.6`", "]"}], ",", 
                   RowBox[{"FontSize", "\[Rule]", "14"}]}], "]"}], ",", 
               RowBox[{"Directive", "[", 
                 RowBox[{
                   RowBox[{"PointSize", "[", "0.011111111111111112`", "]"}], 
                   ",", 
                   InterpretationBox[
                    ButtonBox[
                    TooltipBox[
                    GraphicsBox[{{
                    GrayLevel[0], 
                    RectangleBox[{0, 0}]}, {
                    GrayLevel[0], 
                    RectangleBox[{1, -1}]}, {
                    RGBColor[0.560181, 0.691569, 0.194885], 
                    RectangleBox[{0, -1}, {2, 1}]}}, DefaultBaseStyle -> 
                    "ColorSwatchGraphics", AspectRatio -> 1, Frame -> True, 
                    FrameStyle -> 
                    RGBColor[
                    0.37345400000000006`, 0.461046, 0.12992333333333334`], 
                    FrameTicks -> None, PlotRangePadding -> None, ImageSize -> 
                    Dynamic[{
                    Automatic, 1.35 CurrentValue["FontCapHeight"]/
                    AbsoluteCurrentValue[Magnification]}]], 
                    "RGBColor[0.560181, 0.691569, 0.194885]"], Appearance -> 
                    None, BaseStyle -> {}, BaselinePosition -> Baseline, 
                    DefaultBaseStyle -> {}, ButtonFunction :> 
                    With[{Typeset`box$ = EvaluationBox[]}, 
                    If[
                    Not[
                    AbsoluteCurrentValue["Deployed"]], 
                    SelectionMove[Typeset`box$, All, Expression]; 
                    FrontEnd`Private`$ColorSelectorInitialAlpha = 1; 
                    FrontEnd`Private`$ColorSelectorInitialColor = 
                    RGBColor[0.560181, 0.691569, 0.194885]; 
                    FrontEnd`Private`$ColorSelectorUseMakeBoxes = True; 
                    MathLink`CallFrontEnd[
                    FrontEnd`AttachCell[Typeset`box$, 
                    FrontEndResource["RGBColorValueSelector"], {
                    0, {Left, Bottom}}, {Left, Top}, 
                    "ClosingActions" -> {
                    "SelectionDeparture", "ParentChanged", 
                    "EvaluatorQuit"}]]]], BaseStyle -> Inherited, Evaluator -> 
                    Automatic, Method -> "Preemptive"], 
                    RGBColor[0.560181, 0.691569, 0.194885], Editable -> False,
                     Selectable -> False], ",", 
                   RowBox[{"AbsoluteThickness", "[", "1.6`", "]"}], ",", 
                   RowBox[{"FontSize", "\[Rule]", "14"}]}], "]"}], ",", 
               RowBox[{"Directive", "[", 
                 RowBox[{
                   RowBox[{"PointSize", "[", "0.011111111111111112`", "]"}], 
                   ",", 
                   InterpretationBox[
                    ButtonBox[
                    TooltipBox[
                    GraphicsBox[{{
                    GrayLevel[0], 
                    RectangleBox[{0, 0}]}, {
                    GrayLevel[0], 
                    RectangleBox[{1, -1}]}, {
                    RGBColor[0.922526, 0.385626, 0.209179], 
                    RectangleBox[{0, -1}, {2, 1}]}}, DefaultBaseStyle -> 
                    "ColorSwatchGraphics", AspectRatio -> 1, Frame -> True, 
                    FrameStyle -> 
                    RGBColor[
                    0.6150173333333333, 0.25708400000000003`, 
                    0.13945266666666667`], FrameTicks -> None, 
                    PlotRangePadding -> None, ImageSize -> 
                    Dynamic[{
                    Automatic, 1.35 CurrentValue["FontCapHeight"]/
                    AbsoluteCurrentValue[Magnification]}]], 
                    "RGBColor[0.922526, 0.385626, 0.209179]"], Appearance -> 
                    None, BaseStyle -> {}, BaselinePosition -> Baseline, 
                    DefaultBaseStyle -> {}, ButtonFunction :> 
                    With[{Typeset`box$ = EvaluationBox[]}, 
                    If[
                    Not[
                    AbsoluteCurrentValue["Deployed"]], 
                    SelectionMove[Typeset`box$, All, Expression]; 
                    FrontEnd`Private`$ColorSelectorInitialAlpha = 1; 
                    FrontEnd`Private`$ColorSelectorInitialColor = 
                    RGBColor[0.922526, 0.385626, 0.209179]; 
                    FrontEnd`Private`$ColorSelectorUseMakeBoxes = True; 
                    MathLink`CallFrontEnd[
                    FrontEnd`AttachCell[Typeset`box$, 
                    FrontEndResource["RGBColorValueSelector"], {
                    0, {Left, Bottom}}, {Left, Top}, 
                    "ClosingActions" -> {
                    "SelectionDeparture", "ParentChanged", 
                    "EvaluatorQuit"}]]]], BaseStyle -> Inherited, Evaluator -> 
                    Automatic, Method -> "Preemptive"], 
                    RGBColor[0.922526, 0.385626, 0.209179], Editable -> False,
                     Selectable -> False], ",", 
                   RowBox[{"AbsoluteThickness", "[", "1.6`", "]"}], ",", 
                   RowBox[{"FontSize", "\[Rule]", "14"}]}], "]"}]}], "}"}], 
           ",", 
           RowBox[{"{", 
             RowBox[{#, ",", #2, ",", #3, ",", #4}], "}"}], ",", 
           RowBox[{"LegendMarkers", "\[Rule]", 
             RowBox[{"{", 
               RowBox[{
                 RowBox[{"{", 
                   RowBox[{"False", ",", "Automatic"}], "}"}], ",", 
                 RowBox[{"{", 
                   RowBox[{"False", ",", "Automatic"}], "}"}], ",", 
                 RowBox[{"{", 
                   RowBox[{"False", ",", "Automatic"}], "}"}], ",", 
                 RowBox[{"{", 
                   RowBox[{"False", ",", "Automatic"}], "}"}]}], "}"}]}], ",", 
           RowBox[{"Joined", "\[Rule]", 
             RowBox[{"{", 
               RowBox[{"True", ",", "True", ",", "True", ",", "True"}], 
               "}"}]}], ",", 
           RowBox[{"LabelStyle", "\[Rule]", 
             RowBox[{"{", "}"}]}], ",", 
           RowBox[{"LegendLayout", "\[Rule]", "\"Column\""}]}], "]"}]& ), 
      Editable -> True], TraditionalForm], TraditionalForm]},
  "Legended",
  DisplayFunction->(GridBox[{{
      TagBox[
       ItemBox[
        PaneBox[
         TagBox[#, "SkipImageSizeLevel"], Alignment -> {Center, Baseline}, 
         BaselinePosition -> Baseline], DefaultBaseStyle -> "Labeled"], 
       "SkipImageSizeLevel"], 
      ItemBox[#2, DefaultBaseStyle -> "LabeledLabel"]}}, 
    GridBoxAlignment -> {"Columns" -> {{Center}}, "Rows" -> {{Center}}}, 
    AutoDelete -> False, GridBoxItemSize -> Automatic, 
    BaselinePosition -> {1, 1}]& ),
  Editable->True,
  InterpretationFunction->(RowBox[{"Legended", "[", 
     RowBox[{#, ",", 
       RowBox[{"Placed", "[", 
         RowBox[{#2, ",", "After"}], "]"}]}], "]"}]& )]], "Output",
 CellChangeTimes->{
  3.7603614197026567`*^9},ExpressionUUID->"6a7b4f54-5823-464c-b7af-\
83848d4df73a"]
}, Open  ]]
}, Closed]]
},
WindowSize->{1165, 784},
WindowMargins->{{Automatic, 167}, {133, Automatic}},
FrontEndVersion->"11.2 for Mac OS X x86 (32-bit, 64-bit Kernel) (September \
10, 2017)",
StyleDefinitions->"Default.nb"
]
(* End of Notebook Content *)

(* Internal cache information *)
(*CellTagsOutline
CellTagsIndex->{}
*)
(*CellTagsIndex
CellTagsIndex->{}
*)
(*NotebookFileOutline
Notebook[{
Cell[CellGroupData[{
Cell[580, 22, 327, 5, 67, "Section",ExpressionUUID->"9395b44f-e326-48b3-a97f-b4a382f6769c"],
Cell[910, 29, 888, 14, 58, "Text",ExpressionUUID->"8e50134b-0099-4985-9794-40b07dfc033b"],
Cell[CellGroupData[{
Cell[1823, 47, 227, 4, 45, "Subsubsection",ExpressionUUID->"e8a98d79-5530-4158-ac95-82277012f1d6"],
Cell[2053, 53, 573, 10, 35, "Text",ExpressionUUID->"189a6423-92f7-44ca-a04f-395332303ef4"],
Cell[2629, 65, 14509, 397, 666, "Input",ExpressionUUID->"fd1bfeb3-e05a-4fc3-b23c-2b808a5e42d5"],
Cell[17141, 464, 671, 16, 30, "Input",ExpressionUUID->"fdc819c1-3884-429d-8def-afd4371bc200"],
Cell[17815, 482, 491, 11, 30, "Input",ExpressionUUID->"1ffda255-4bd0-4a06-9f6d-414c8f288a3f"],
Cell[CellGroupData[{
Cell[18331, 497, 152, 3, 30, "Input",ExpressionUUID->"6d2af506-fdf0-43a8-a1be-cea4bfc0f711"],
Cell[18486, 502, 608, 12, 34, "Output",ExpressionUUID->"2e4a22a1-e6a9-4882-9518-ed4a294adc90"]
}, Open  ]],
Cell[CellGroupData[{
Cell[19131, 519, 2130, 50, 115, "Input",ExpressionUUID->"d28e263a-ac7d-49a1-b235-170fd65a40d4"],
Cell[21264, 571, 18164, 368, 254, "Output",ExpressionUUID->"dd32cf69-47c6-4092-ae83-7284acb5b71b"]
}, Open  ]],
Cell[CellGroupData[{
Cell[39465, 944, 1502, 35, 94, "Input",ExpressionUUID->"6e8f3b7e-f27e-4449-9eba-51e0918eb04d"],
Cell[40970, 981, 1667, 44, 248, "Output",ExpressionUUID->"014b6365-0ad5-4b66-bce9-d89eef34c7ae"]
}, Open  ]]
}, Closed]],
Cell[CellGroupData[{
Cell[42686, 1031, 249, 4, 37, "Subsubsection",ExpressionUUID->"06d89414-9e91-49b4-b575-caf753f567d7"],
Cell[42938, 1037, 496, 9, 35, "Text",ExpressionUUID->"c299a1f3-01af-4229-b676-52878e3258e0"],
Cell[43437, 1048, 199, 3, 35, "Text",ExpressionUUID->"b298d3b7-1ca1-4790-bdb2-09e13aff5f44"],
Cell[43639, 1053, 2083, 51, 54, "Input",ExpressionUUID->"51b80f88-bed1-496c-ab84-fc2881832c7e"],
Cell[45725, 1106, 1700, 50, 77, "Input",ExpressionUUID->"502d944f-e711-4333-a80b-d77cd0483c6c"],
Cell[47428, 1158, 17825, 465, 821, "Input",ExpressionUUID->"66f2f5ab-8891-4d81-81f8-834b5ee86b11"],
Cell[65256, 1625, 706, 16, 30, "Input",ExpressionUUID->"d72b4c0f-456b-4549-ab64-69d4a0e0513a"],
Cell[65965, 1643, 644, 13, 30, "Input",ExpressionUUID->"8bfd09c4-738f-41d5-a8aa-421dd410927e"],
Cell[CellGroupData[{
Cell[66634, 1660, 1975, 47, 94, "Input",ExpressionUUID->"7d8804bc-383f-4c05-bb1a-e4fa9e255dac"],
Cell[68612, 1709, 18331, 370, 252, "Output",ExpressionUUID->"0e909d09-0e16-45bd-87d8-ce967280c6b2"]
}, Open  ]],
Cell[CellGroupData[{
Cell[86980, 2084, 1668, 37, 73, "Input",ExpressionUUID->"dec9f6aa-3043-42f6-9c19-6fd140cf1699"],
Cell[88651, 2123, 2026, 49, 246, "Output",ExpressionUUID->"9182ce9e-9c7a-4dd9-9d86-5217b1fc2d00"]
}, Open  ]]
}, Closed]],
Cell[CellGroupData[{
Cell[90726, 2178, 185, 3, 37, "Subsubsection",ExpressionUUID->"ec9c26c5-192a-49c6-9a57-261d51efd1e0"],
Cell[90914, 2183, 342, 7, 58, "Text",ExpressionUUID->"02f941d0-4870-4284-a5e0-d7ff4363c815"],
Cell[91259, 2192, 7169, 196, 257, "Input",ExpressionUUID->"451d747c-5b70-4096-a6c3-3cb32bcd487f"],
Cell[98431, 2390, 15200, 408, 731, "Input",ExpressionUUID->"d5caf9fb-43c6-41e4-a41e-2bbbe6d55184"],
Cell[113634, 2800, 459, 13, 30, "Input",ExpressionUUID->"b9cc86f2-79e0-4ff0-b652-f2528c081d4e"],
Cell[114096, 2815, 325, 9, 30, "Input",ExpressionUUID->"721cb85b-ff24-450b-93a2-fcc635bdf0a0"],
Cell[CellGroupData[{
Cell[114446, 2828, 1410, 39, 94, "Input",ExpressionUUID->"84d8cbaf-0489-408b-82c1-e754e6e57cf5"],
Cell[115859, 2869, 18217, 368, 252, "Output",ExpressionUUID->"001e4524-be07-474b-a5bf-e8f03397b5bd"]
}, Open  ]],
Cell[CellGroupData[{
Cell[134113, 3242, 990, 28, 73, "Input",ExpressionUUID->"bfefc1bf-775e-4a5c-85e9-ebaf6bbe7404"],
Cell[135106, 3272, 1784, 46, 247, "Output",ExpressionUUID->"fcb3605d-eaef-418a-bc18-df15ba2f49e2"]
}, Open  ]]
}, Closed]]
}, Closed]],
Cell[CellGroupData[{
Cell[136951, 3325, 264, 6, 53, "Section",ExpressionUUID->"7579a5cf-deb4-4f7a-8e9e-c4c087a46af1"],
Cell[137218, 3333, 681, 12, 58, "Text",ExpressionUUID->"f31a3b09-8a44-4905-bc2a-028c139a292b"],
Cell[137902, 3347, 203, 4, 35, "Text",ExpressionUUID->"a7aa614d-d48e-4703-a04e-480b1ee6047d"],
Cell[138108, 3353, 11131, 308, 578, "Input",ExpressionUUID->"a53e44d7-0ed0-4771-b6aa-61214a8aca13"],
Cell[149242, 3663, 362, 8, 35, "Text",ExpressionUUID->"46fb15f2-e0fa-45bd-b0df-586b069a5196"],
Cell[CellGroupData[{
Cell[149629, 3675, 3572, 108, 222, "Input",ExpressionUUID->"dc9d2c09-a732-4f43-a75c-266edffbd96f"],
Cell[153204, 3785, 1719, 44, 273, "Output",ExpressionUUID->"20896764-6a94-4583-907c-7186e2264f5d"]
}, Open  ]],
Cell[154938, 3832, 434, 8, 35, "Text",ExpressionUUID->"532844c1-261d-4044-9cb4-7f562c67e77b"],
Cell[155375, 3842, 2151, 60, 115, "Input",ExpressionUUID->"e106c076-2cde-47b0-a6cc-a8a80443dcac"],
Cell[157529, 3904, 324, 5, 35, "Text",ExpressionUUID->"e34c3acb-cb26-4a9d-be53-4b6a9fcee184"],
Cell[157856, 3911, 1912, 58, 117, "Input",ExpressionUUID->"d2bd9f7e-607e-49fa-86bd-8ba2b4f09b74"],
Cell[CellGroupData[{
Cell[159793, 3973, 3888, 108, 178, "Input",ExpressionUUID->"793cf543-ec27-49bf-b5e3-eda1827e6d5c"],
Cell[163684, 4083, 5315, 105, 273, "Output",ExpressionUUID->"2d33ab94-dfe5-4e3a-990c-b1e2d91edc74"]
}, Open  ]],
Cell[169014, 4191, 1986, 59, 117, "Input",ExpressionUUID->"b9c9530e-ff9f-48c2-be15-dec81133658e"],
Cell[171003, 4252, 194, 4, 35, "Text",ExpressionUUID->"17eb3458-a612-4f85-82c4-8eeb7ff4e162"],
Cell[CellGroupData[{
Cell[171222, 4260, 3934, 108, 178, "Input",ExpressionUUID->"a7f043fa-b6d6-41ac-85b7-2f340ebe495f"],
Cell[175159, 4370, 6690, 131, 273, "Output",ExpressionUUID->"bac8d0c2-e6c3-4b94-a79a-c8b0d49a7908"]
}, Open  ]]
}, Open  ]],
Cell[CellGroupData[{
Cell[181898, 4507, 231, 4, 67, "Section",ExpressionUUID->"22bb2d32-84da-4e31-beab-068853532b8d"],
Cell[182132, 4513, 7204, 202, 389, "Input",ExpressionUUID->"57bad432-b3ee-4bc9-a9ff-db676a3724e5"],
Cell[CellGroupData[{
Cell[189361, 4719, 2095, 57, 136, "Input",ExpressionUUID->"d1bb0a86-ce2d-445b-bf8a-b26d856084c7"],
Cell[191459, 4778, 26555, 517, 274, "Output",ExpressionUUID->"c2e4c8f6-65d3-4a24-baac-e91659df37cf"],
Cell[218017, 5297, 26555, 518, 308, "Output",ExpressionUUID->"6a7b4f54-5823-464c-b7af-83848d4df73a"]
}, Open  ]]
}, Closed]]
}
]
*)
